# Supplementary material for: Strontium disodium hexa­thio­diphosphate(IV) octa­hydrate
Source: Acta Crystallogr Sect E Struct Rep Online. 2010 Jul 3;66(Pt 8):i55. doi: 10.1107/S1600536810025316 (PMC3007201; doi:10.1107/S1600536810025316)
Supplement: Supplementary file 1 [file e-66-00i55-sup1.cif]

##############################################################################
###                                                                        ###
###        Electronic paper (Acta Crystallographica Section E)             ###
###                                                                        ###
##############################################################################
#                                                                            #
# This CIF contains the data in a paper accepted for publication in Acta     #
# Crystallographica Section E. It conforms to the requirements of Notes      #
# for Authors for Section E, and has been peer reviewed under the auspices   #
# of the IUCr Commission on Journals.                                        #
#                                                                            #
# Full details of the Crystallographic Information File format               #
# are given in the paper "The Crystallographic Information File (CIF):       #
# a New Standard Archive File for Crystallography" by S. R. Hall, F. H.      #
# Allen and I. D. Brown [Acta Cryst. (1991), A47, 655-685].                  #
#                                                                            #
# The current version of the core CIF dictionary is obtainable from          #
# ftp://ftp.iucr.org/pub/cif_core.dic. The current version number is 2.4.    #
#                                                                            #
# Software is freely available for graphical display of the structure(s) in  #
# this CIF.  For information consult the CIF home page http://www.iucr.org/  #
# cif/home.html                                                              #
#                                                                            #
# This file may be used for bona fide research purposes within the           #
# scientific community so long as proper attribution is given to the journal # 
# article from which it was obtained.                                        #
#                                                                            #
##############################################################################
                                             
data_I
_audit_creation_method     SHELXL-97
_chemical_name_systematic
;
Strontium disodium hexathiodiphosphate(IV) octahydrate
;
_chemical_name_common     ?
_chemical_formula_moiety     'Sr 2+, 2(Na +), P2 S6 4-, 8(H2 O)'
_chemical_formula_sum     'H16 Na2 O8 P2 S6 Sr'
_chemical_formula_iupac     'Sr Na2 (P2 S6), 8H2 O'
_chemical_formula_weight     532.03
_chemical_melting_point     ?
_symmetry_cell_setting     monoclinic
_symmetry_space_group_name_H-M     'C 2/c'
_symmetry_space_group_name_Hall     '-C 2yc'
loop_
    _symmetry_equiv_pos_as_xyz
    'x, y, z'
    '-x, y, -z+1/2'
    'x+1/2, y+1/2, z'
    '-x+1/2, y+1/2, -z+1/2'
    '-x, -y, -z'
    'x, -y, z-1/2'
    '-x+1/2, -y+1/2, -z'
    'x+1/2, -y+1/2, z-1/2'
_cell_length_a     14.9010(19)
_cell_length_b     9.3282(7)
_cell_length_c     14.1338(19)
_cell_angle_alpha     90.00
_cell_angle_beta     114.918(10)
_cell_angle_gamma     90.00
_cell_volume     1781.7(4)
_cell_formula_units_Z     4
_cell_measurement_reflns_used     14971
_cell_measurement_theta_min     0.993
_cell_measurement_theta_max     29.82
_cell_measurement_temperature     223(2)
_exptl_crystal_description     block
_exptl_crystal_colour     colorless
_exptl_crystal_size_max     0.28
_exptl_crystal_size_mid     0.26
_exptl_crystal_size_min     0.25
_exptl_crystal_density_diffrn     1.983
_exptl_crystal_density_meas     ?
_exptl_crystal_density_method     'not measured'
_exptl_crystal_F_000     1064
_exptl_absorpt_coefficient_mu     3.977
_exptl_absorpt_correction_type     none
_exptl_absorpt_correction_T_min     ?
_exptl_absorpt_correction_T_max     ?
_exptl_special_details
;
;
_diffrn_ambient_temperature     223(2)
_diffrn_radiation_type     MoK\a
_diffrn_radiation_wavelength     0.71073
_diffrn_radiation_source     'fine-focus sealed tube'
_diffrn_radiation_monochromator     graphite
_diffrn_measurement_device_type     'Stoe IPDS 2'
_diffrn_measurement_method     '\w-scans'
_diffrn_detector_area_resol_mean     ?
_diffrn_reflns_number     14472
_diffrn_reflns_av_R_equivalents     0.0642
_diffrn_reflns_av_sigmaI/netI     0.0314
_diffrn_reflns_theta_min     2.65
_diffrn_reflns_theta_max     29.82
_diffrn_reflns_theta_full     29.82
_diffrn_measured_fraction_theta_max     0.993
_diffrn_measured_fraction_theta_full     0.993
_diffrn_reflns_limit_h_min     -20
_diffrn_reflns_limit_h_max     20
_diffrn_reflns_limit_k_min     -13
_diffrn_reflns_limit_k_max     11
_diffrn_reflns_limit_l_min     -19
_diffrn_reflns_limit_l_max     17
_diffrn_standards_number     0
_diffrn_standards_interval_count     .
_diffrn_standards_interval_time     .
_diffrn_standards_decay_%     ?
_refine_special_details
;
;
_reflns_number_total     2544
_reflns_number_gt     2302
_reflns_threshold_expression     I>2\s(I)
_refine_ls_structure_factor_coef     Fsqd
_refine_ls_matrix_type     full
_refine_ls_R_factor_all     0.0413
_refine_ls_R_factor_gt     0.0357
_refine_ls_wR_factor_gt     0.0830
_refine_ls_wR_factor_ref     0.0865
_refine_ls_goodness_of_fit_ref     1.119
_refine_ls_restrained_S_all     1.119
_refine_ls_number_reflns     2544
_refine_ls_number_parameters     121
_refine_ls_number_restraints     0
_refine_ls_hydrogen_treatment     refall
_refine_ls_weighting_scheme     calc
_refine_ls_weighting_details
         'calc w=1/[\s^2^(Fo^2^)+(0.0378P)^2^+5.0597P] where P=(Fo^2^+2Fc^2^)/3'
_atom_sites_solution_hydrogens     geom
_atom_sites_solution_primary     direct
_atom_sites_solution_secondary     difmap
_refine_ls_shift/su_max     0.000
_refine_ls_shift/su_mean     0.000
_refine_diff_density_max     1.139
_refine_diff_density_min     -0.885
_refine_ls_extinction_method     none
_refine_ls_extinction_coef     ?
loop_
    _atom_type_symbol
    _atom_type_description
    _atom_type_scat_dispersion_real
    _atom_type_scat_dispersion_imag
    _atom_type_scat_source
    'Sr' 'Sr' -1.5307 3.2498
                         'International Tables Vol C Tables 4.2.6.8 and 6.1.1.4'
    'Na' 'Na' 0.0362 0.0249
                         'International Tables Vol C Tables 4.2.6.8 and 6.1.1.4'
    'P' 'P' 0.1023 0.0942
                         'International Tables Vol C Tables 4.2.6.8 and 6.1.1.4'
    'S' 'S' 0.1246 0.1234
                         'International Tables Vol C Tables 4.2.6.8 and 6.1.1.4'
    'O' 'O' 0.0106 0.0060
                         'International Tables Vol C Tables 4.2.6.8 and 6.1.1.4'
    'H' 'H' 0.0000 0.0000
                         'International Tables Vol C Tables 4.2.6.8 and 6.1.1.4'
_computing_data_collection     'X-AREA (Stoe & Cie, 2008)'
_computing_cell_refinement     'X-AREA (Stoe & Cie, 2008)'
_computing_data_reduction     'X-AREA (Stoe & Cie, 2008)'
_computing_structure_solution     'SHELXS97 (Sheldrick, 2008)'
_computing_structure_refinement     'SHELXL97 (Sheldrick, 2008)'
_computing_molecular_graphics     'DIAMOND (Brandenburg, 2004)'
_computing_publication_material     'SHELXL97 (Sheldrick, 2008)'
loop_
    _atom_site_type_symbol
    _atom_site_label
    _atom_site_fract_x
    _atom_site_fract_y
    _atom_site_fract_z
    _atom_site_U_iso_or_equiv
    _atom_site_adp_type
    _atom_site_calc_flag
    _atom_site_refinement_flags
    _atom_site_occupancy
    _atom_site_disorder_assembly
    _atom_site_disorder_group
    Sr Sr 0.5000 0.24637(4) 0.2500 0.01746(10) Uani d S 1 . .
    Na Na1 0.2500 0.2500 0.0000 0.0260(3) Uani d S 1 . .
    Na Na2 0.5000 0.6875(3) 0.2500 0.0440(5) Uani d S 1 . .
    P P 0.20406(5) 0.76351(7) 0.04496(5) 0.01570(13) Uani d . 1 . .
    S S1 0.07286(5) 0.67170(8) -0.04401(6) 0.02445(15) Uani d . 1 . .
    S S2 0.18992(5) 0.97603(7) 0.06433(5) 0.01959(14) Uani d . 1 . .
    S S3 0.28146(5) 0.66742(8) 0.18434(5) 0.02452(15) Uani d . 1 . .
    O O1 0.59794(17) 0.0300(3) 0.2305(2) 0.0318(5) Uani d . 1 . .
    O O2 0.50855(17) 0.4687(2) 0.14363(17) 0.0259(4) Uani d . 1 . .
    O O3 0.41245(15) 0.1665(2) 0.05340(16) 0.0238(4) Uani d . 1 . .
    O O4 0.31300(14) 0.3293(2) 0.17560(15) 0.0220(4) Uani d . 1 . .
    H H1A 0.627(5) 0.042(7) 0.197(5) 0.08(2) Uiso d . 1 . .
    H H1B 0.638(4) 0.000(6) 0.292(5) 0.065(17) Uiso d . 1 . .
    H H2A 0.555(5) 0.473(6) 0.127(5) 0.070(17) Uiso d . 1 . .
    H H2B 0.461(4) 0.486(5) 0.093(4) 0.046(13) Uiso d . 1 . .
    H H3A 0.404(4) 0.086(7) 0.048(5) 0.067(17) Uiso d . 1 . .
    H H3B 0.450(5) 0.195(8) 0.023(5) 0.09(2) Uiso d . 1 . .
    H H4A 0.282(3) 0.283(5) 0.214(4) 0.037(11) Uiso d . 1 . .
    H H4B 0.302(4) 0.425(7) 0.170(4) 0.059(15) Uiso d . 1 . .
loop_
    _atom_site_aniso_label
    _atom_site_aniso_U_11
    _atom_site_aniso_U_22
    _atom_site_aniso_U_33
    _atom_site_aniso_U_12
    _atom_site_aniso_U_13
    _atom_site_aniso_U_23
    Sr 0.01698(15) 0.01714(16) 0.01694(15) 0.000 0.00585(11) 0.000
    Na1 0.0230(7) 0.0303(9) 0.0221(7) 0.0003(6) 0.0068(6) -0.0014(6)
    Na2 0.0384(10) 0.0598(15) 0.0284(9) 0.000 0.0086(8) 0.000
    P 0.0192(3) 0.0137(3) 0.0171(3) -0.0002(2) 0.0104(2) -0.0003(2)
    S1 0.0209(3) 0.0200(3) 0.0336(3) -0.0042(2) 0.0127(3) -0.0043(3)
    S2 0.0232(3) 0.0145(3) 0.0219(3) 0.0012(2) 0.0103(2) -0.0008(2)
    S3 0.0343(3) 0.0226(3) 0.0197(3) 0.0094(3) 0.0144(3) 0.0058(2)
    O1 0.0232(10) 0.0306(12) 0.0366(12) 0.0049(8) 0.0076(9) -0.0042(10)
    O2 0.0237(9) 0.0299(11) 0.0224(9) 0.0016(8) 0.0081(8) 0.0062(8)
    O3 0.0277(10) 0.0218(10) 0.0236(9) -0.0005(8) 0.0126(8) -0.0037(8)
    O4 0.0242(9) 0.0205(9) 0.0229(9) 0.0013(7) 0.0115(7) 0.0007(8)
_geom_special_details
;
;
loop_
    _geom_bond_atom_site_label_1
    _geom_bond_atom_site_label_2
    _geom_bond_site_symmetry_2
    _geom_bond_distance
    _geom_bond_publ_flag
    Sr O1 . 2.573(2) y
    Sr O1 2_655 2.573(2) ?
    Sr O2 2_655 2.596(2) ?
    Sr O2 . 2.596(2) y
    Sr O3 . 2.631(2) y
    Sr O3 2_655 2.631(2) ?
    Sr O4 . 2.6459(19) y
    Sr O4 2_655 2.6459(19) ?
    Na1 O3 7 2.344(2) ?
    Na1 O3 . 2.345(2) y
    Na1 O4 . 2.372(2) y
    Na1 O4 7 2.372(2) ?
    Na1 S2 1_545 2.9741(7) ?
    Na1 S2 7_565 2.9741(7) y
    Na2 O2 . 2.570(3) y
    Na2 O2 2_655 2.570(3) ?
    Na2 S1 7_565 2.9525(15) y
    Na2 S1 8_566 2.9525(15) ?
    Na2 S3 . 2.9924(9) y
    Na2 S3 2_655 2.9925(9) ?
    P S1 . 2.0162(9) y
    P S2 . 2.0243(9) y
    P S3 . 2.0248(9) y
    P P 7_565 2.2405(12) y
    S1 Na2 7_565 2.9525(15) ?
    S2 Na1 1_565 2.9741(7) ?
loop_
    _geom_angle_atom_site_label_1
    _geom_angle_atom_site_label_2
    _geom_angle_atom_site_label_3
    _geom_angle_site_symmetry_1
    _geom_angle_site_symmetry_3
    _geom_angle
    _geom_angle_publ_flag
    O1 Sr O1 . 2_655 76.65(12) ?
    O1 Sr O2 . 2_655 149.01(7) ?
    O1 Sr O2 2_655 2_655 113.34(9) ?
    O1 Sr O2 . . 113.34(9) ?
    O1 Sr O2 2_655 . 149.01(7) ?
    O2 Sr O2 2_655 . 73.96(10) ?
    O1 Sr O3 . . 73.49(8) ?
    O1 Sr O3 2_655 . 80.77(8) ?
    O2 Sr O3 2_655 . 135.60(7) ?
    O2 Sr O3 . . 74.82(7) ?
    O1 Sr O3 . 2_655 80.78(8) ?
    O1 Sr O3 2_655 2_655 73.50(8) ?
    O2 Sr O3 2_655 2_655 74.82(7) ?
    O2 Sr O3 . 2_655 135.59(7) ?
    O3 Sr O3 . 2_655 147.09(10) ?
    O1 Sr O4 . . 137.47(7) ?
    O1 Sr O4 2_655 . 73.86(7) ?
    O2 Sr O4 2_655 . 72.30(7) ?
    O2 Sr O4 . . 80.60(7) ?
    O3 Sr O4 . . 72.10(6) ?
    O3 Sr O4 2_655 . 118.24(6) ?
    O1 Sr O4 . 2_655 73.86(7) ?
    O1 Sr O4 2_655 2_655 137.47(7) ?
    O2 Sr O4 2_655 2_655 80.60(7) ?
    O2 Sr O4 . 2_655 72.30(7) ?
    O3 Sr O4 . 2_655 118.23(6) ?
    O3 Sr O4 2_655 2_655 72.10(6) ?
    O4 Sr O4 . 2_655 145.98(9) ?
    O3 Na1 O3 7 . 180.0 ?
    O3 Na1 O4 7 . 97.64(7) ?
    O3 Na1 O4 . . 82.36(7) ?
    O3 Na1 O4 7 7 82.36(7) ?
    O3 Na1 O4 . 7 97.64(7) ?
    O4 Na1 O4 . 7 180.0 ?
    O3 Na1 S2 7 1_545 88.91(6) ?
    O3 Na1 S2 . 1_545 91.09(6) ?
    O4 Na1 S2 . 1_545 89.18(5) ?
    O4 Na1 S2 7 1_545 90.82(5) ?
    O3 Na1 S2 7 7_565 91.09(6) ?
    O3 Na1 S2 . 7_565 88.91(6) ?
    O4 Na1 S2 . 7_565 90.82(5) ?
    O4 Na1 S2 7 7_565 89.18(5) ?
    S2 Na1 S2 1_545 7_565 180.0 ?
    O2 Na2 O2 . 2_655 74.82(12) ?
    O2 Na2 S1 . 7_565 82.23(5) ?
    O2 Na2 S1 2_655 7_565 147.35(8) ?
    O2 Na2 S1 . 8_566 147.35(8) ?
    O2 Na2 S1 2_655 8_566 82.23(5) ?
    S1 Na2 S1 7_565 8_566 127.17(10) ?
    O2 Na2 S3 . . 94.85(7) ?
    O2 Na2 S3 2_655 . 79.40(6) ?
    S1 Na2 S3 7_565 . 79.75(3) ?
    S1 Na2 S3 8_566 . 103.51(3) ?
    O2 Na2 S3 . 2_655 79.40(6) ?
    O2 Na2 S3 2_655 2_655 94.85(7) ?
    S1 Na2 S3 7_565 2_655 103.51(3) ?
    S1 Na2 S3 8_566 2_655 79.75(3) ?
    S3 Na2 S3 . 2_655 172.83(11) ?
    S1 P S2 . . 111.81(4) ?
    S1 P S3 . . 115.08(4) ?
    S2 P S3 . . 110.55(4) ?
    S1 P P . 7_565 105.20(5) ?
    S2 P P . 7_565 108.07(5) ?
    S3 P P . 7_565 105.57(5) ?
    P S1 Na2 . 7_565 106.45(5) ?
    P S2 Na1 . 1_565 137.58(3) ?
    P S3 Na2 . . 111.92(4) ?
    Na2 O2 Sr . . 105.61(9) ?
    Na1 O3 Sr . . 103.36(8) ?
    Na1 O4 Sr . . 102.17(7) ?
loop_
    _geom_hbond_atom_site_label_D
    _geom_hbond_atom_site_label_H
    _geom_hbond_atom_site_label_A
    _geom_hbond_site_symmetry_A
    _geom_hbond_distance_DH
    _geom_hbond_distance_HA
    _geom_hbond_distance_DA
    _geom_hbond_angle_DHA
    O1 H1A S3 3_545 0.76(7) 2.66(6) 3.324(3) 146(6)
    O1 H1B S2 2_645 0.86(6) 2.53(6) 3.306(3) 151(5)
    O2 H2A S2 3_545 0.82(6) 2.51(6) 3.334(2) 176(6)
    O2 H2B S2 7_565 0.79(5) 2.43(5) 3.214(2) 176(5)
    O3 H3A S1 7 0.76(7) 2.44(7) 3.169(2) 163(5)
    O3 H3B S1 3_545 0.88(7) 2.40(7) 3.222(2) 157(6)
    O4 H4A S3 4_545 0.95(5) 2.29(5) 3.245(2) 175(4)
    O4 H4B S3 . 0.91(6) 2.30(6) 3.199(2) 171(5)
data_global
_journal_date_recd_electronic     2010-06-11
_journal_date_accepted     2010-06-28
_journal_name_full     'Acta Crystallographica, Section E'
_journal_year     2010
_journal_volume     66
_journal_issue      8
_journal_page_first     i55
_journal_page_last     i55
_journal_paper_category     QI
_journal_coeditor_code     WM2365
_publ_contact_author_name     'PD Dr. M. Gjikaj'
_publ_contact_author_address
;
 Institute of Inorganic and Analytical Chemistry
 Clausthal University of Technology
 Paul-Ernst-Str. 4
 38678 Clausthal-Zellerfeld
 Germany
;
_publ_contact_author_email     mimoza.gjikaj@tu-clausthal.de
_publ_contact_author_fax     '0049 5323 72 2995'
_publ_contact_author_phone     '0049 5323 72 2857'
_publ_section_title
;
Strontium disodium hexathiodiphosphate(IV) octahydrate
;
loop_
    _publ_author_name
    _publ_author_address
    'Ehrhardt, Claus'
;
Institute of Inorganic and Analytical Chemistry
Clausthal University of Technology
Paul-Ernst-Strasse 4
38678 Clausthal-Zellerfeld
Germany
;
    'Gjikaj, Mimoza'
;
Institute of Inorganic and Analytical Chemistry
Clausthal University of Technology
Paul-Ernst-Strasse 4
38678 Clausthal-Zellerfeld
Germany
;
