# Supplementary material for: Strontium disodium hexa­thio­diphosphate(IV) octa­hydrate
Source: Acta Crystallogr Sect E Struct Rep Online. 2010 Jul 3;66(Pt 8):i55. doi: 10.1107/S1600536810025316 (PMC3007201; doi:10.1107/S1600536810025316)
Supplement: Supplementary file 2 [file e-66-00i55-Isup2.hkl]

# 
# h,k,l, Fc-squared, Fo-squared, sigma(Fo-squared) and status flag 
# 
data_I
_shelx_title '  SrNa2P2S6*6H2O C2/c (No. 15)' 
_shelx_refln_list_code          4 
_shelx_F_calc_maximum      403.35 
_exptl_crystal_F_000      1064.00 
_reflns_d_resolution_high  0.7145 
 
loop_ 
 _symmetry_equiv_pos_as_xyz 
 'x, y, z' 
 '-x, y, -z+1/2' 
 'x+1/2, y+1/2, z' 
 '-x+1/2, y+1/2, -z+1/2' 
 '-x, -y, -z' 
 'x, -y, z-1/2' 
 '-x+1/2, -y+1/2, -z' 
 'x+1/2, -y+1/2, z-1/2' 
 
_cell_length_a    14.9010 
_cell_length_b     9.3282 
_cell_length_c    14.1338 
_cell_angle_alpha  90.000 
_cell_angle_beta  114.918 
_cell_angle_gamma  90.000 
 
_shelx_F_squared_multiplier     1.000 
 
loop_ 
 _refln_index_h 
 _refln_index_k 
 _refln_index_l 
 _refln_F_squared_calc 
 _refln_F_squared_meas 
 _refln_F_squared_sigma 
 _refln_observed_status 
   2   0   0      227.77      320.74     65.16 o 
   4   0   0    62861.23    50864.99    794.90 o 
   6   0   0     2948.50     2839.73     52.73 o 
   8   0   0     1258.87     1000.42     45.22 o 
  10   0   0    56451.97    51633.53    408.50 o 
  12   0   0     5332.49     5324.68     45.99 o 
  14   0   0    11257.85    11608.59    118.54 o 
  16   0   0     5127.19     5514.24     66.28 o 
  18   0   0       47.53       58.79     38.96 o 
   1   1   0      216.43      190.23     50.37 o 
   3   1   0     5172.45     5345.68     73.96 o 
   5   1   0    84468.70    70873.79    740.00 o 
   7   1   0      159.56      162.29     38.10 o 
   9   1   0      710.02      698.11     57.18 o 
  11   1   0      253.80      315.46     30.44 o 
  13   1   0     1917.79     2061.26     47.58 o 
  15   1   0      597.79      596.31     28.37 o 
  17   1   0      161.76      187.84     47.91 o 
   0   2   0    57605.93    60252.51    345.75 o 
   2   2   0      283.92      405.75     50.24 o 
   4   2   0    39617.80    36807.25    593.07 o 
   6   2   0      121.50      149.45     39.30 o 
   8   2   0     3721.81     3753.80     33.89 o 
  10   2   0     3747.74     3655.13     35.30 o 
  12   2   0     1636.52     1672.93     53.57 o 
  14   2   0    12430.93    12755.85     93.41 o 
  16   2   0      686.50      720.49     28.04 o 
  18   2   0      966.71     1005.32     29.56 o 
   1   3   0    11010.23    12695.95    234.79 o 
   3   3   0     6719.38     6939.26     79.72 o 
   5   3   0     7027.35     6672.87     71.19 o 
   7   3   0      215.62      184.05     30.52 o 
   9   3   0     8110.13     7595.77    112.53 o 
  11   3   0     5046.91     4968.70     58.64 o 
  13   3   0      200.78      232.19     27.75 o 
  15   3   0     1713.50     1817.34     31.52 o 
  17   3   0      105.98      142.05     28.45 o 
   0   4   0    54915.00    58886.17   1637.19 o 
   2   4   0      672.88      864.66     42.21 o 
   4   4   0    21994.94    22740.07    326.74 o 
   6   4   0    21727.48    20825.43    225.86 o 
   8   4   0     3070.72     3246.77     38.12 o 
  10   4   0    16118.41    15390.52    158.70 o 
  12   4   0      649.81      692.32     41.32 o 
  14   4   0      564.71      584.30     29.76 o 
  16   4   0     4039.15     4503.31     88.06 o 
   1   5   0        5.64       45.81     43.33 o 
   3   5   0     6338.89     6835.14    103.84 o 
   5   5   0    30622.68    29101.60    464.95 o 
   7   5   0      120.76      252.30     33.46 o 
   9   5   0     1448.52     1413.49     32.08 o 
  11   5   0       66.17       99.63     28.87 o 
  13   5   0     2609.18     2573.37     43.54 o 
  15   5   0      287.77      337.41     50.42 o 
  17   5   0       59.86      108.25     32.46 o 
   0   6   0     7333.00     7666.29    333.22 o 
   2   6   0     1858.84     1987.95     59.49 o 
   4   6   0     8143.70     8554.42    178.82 o 
   6   6   0    10030.59     9986.87    156.73 o 
   8   6   0    15075.74    15018.43    168.11 o 
  10   6   0      412.15      449.70     36.34 o 
  12   6   0      138.86      307.37     55.08 o 
  14   6   0      180.83      176.78     38.67 o 
  16   6   0      653.83      668.66     41.20 o 
   1   7   0       51.01       19.10     37.14 o 
   3   7   0       40.08       42.17     44.63 o 
   5   7   0     2247.62     2452.17     75.03 o 
   7   7   0      452.57      495.67     32.15 o 
   9   7   0       55.14       19.98     27.39 o 
  11   7   0       16.43       92.53     27.26 o 
  13   7   0       14.75       39.77     27.09 o 
  15   7   0       50.62       37.49     40.23 o 
   0   8   0     2374.02     2596.99    164.67 o 
   2   8   0       86.37      108.72     35.57 o 
   4   8   0     5834.53     6017.67    242.62 o 
   6   8   0     6329.90     6363.62    147.97 o 
   8   8   0     3192.19     3193.09     79.87 o 
  10   8   0     2961.14     2942.38     53.58 o 
  12   8   0      259.04      250.84     26.37 o 
  14   8   0      120.14      153.25     35.42 o 
   1   9   0      937.61      954.22     33.03 o 
   3   9   0       66.57      140.91     33.60 o 
   5   9   0     2769.26     2990.44     92.70 o 
   7   9   0     2116.68     2280.25     72.65 o 
   9   9   0     1201.39     1244.56     31.88 o 
  11   9   0      502.44      520.47     33.15 o 
  13   9   0       13.92       37.21     30.36 o 
   0  10   0    12238.05    12384.31    391.60 o 
   2  10   0      165.75      205.23     27.99 o 
   4  10   0     4165.09     4213.96    107.78 o 
   6  10   0      381.99      429.35     31.77 o 
   8  10   0     1043.37     1066.01     44.73 o 
  10  10   0     2600.04     2581.06     68.35 o 
  12  10   0      768.60      569.13     51.00 o 
   1  11   0      241.65      197.61     35.58 o 
   3  11   0       93.33      122.63     30.28 o 
   5  11   0      184.81      200.90     28.10 o 
   7  11   0     1198.34     1199.24     32.99 o 
   9  11   0      331.36      289.43     31.41 o 
   0  12   0    10010.06     9760.06    258.91 o 
   2  12   0      101.79      155.34     28.03 o 
   4  12   0     2173.50     2199.85     94.05 o 
   6  12   0       70.84       85.91     28.12 o 
   1  13   0      129.11       23.48     49.15 o 
 -19   1   1      278.55      228.36     28.46 o 
 -17   1   1      274.10      300.51     25.36 o 
 -15   1   1      139.17      174.47     27.13 o 
 -13   1   1     7021.65     6909.09     44.82 o 
 -11   1   1     4716.65     4377.03     52.90 o 
  -9   1   1    17926.86    15950.30    142.93 o 
  -7   1   1     2200.57     2048.10     40.48 o 
  -5   1   1     2948.43     2730.02     42.76 o 
  -3   1   1     6279.16     6132.86    132.56 o 
  -1   1   1      298.64      296.06     85.99 o 
   1   1   1    51980.08    44938.75   2376.30 o 
   3   1   1     3288.82     2984.84     67.99 o 
   5   1   1    14225.29    12467.50    146.97 o 
   7   1   1    24651.52    21117.52    196.10 o 
   9   1   1     2331.50     2127.84     37.90 o 
  11   1   1    16783.35    16055.06     78.32 o 
  13   1   1     2988.40     3194.86     30.06 o 
  15   1   1     6223.53     6799.14     75.78 o 
  17   1   1     1875.96     2001.55     53.58 o 
 -18   2   1        1.04       -7.34     32.63 o 
 -16   2   1     1540.14     1754.65     36.88 o 
 -14   2   1      449.85      519.67     26.47 o 
 -12   2   1      291.84      339.32     43.82 o 
 -10   2   1     4026.85     3528.56     37.82 o 
  -8   2   1     1237.77     1076.35     32.93 o 
  -6   2   1      656.21      653.44     38.08 o 
  -4   2   1     1044.03     1102.42     39.44 o 
  -2   2   1      189.30      387.17     51.70 o 
   0   2   1     2388.06     2406.05     64.66 o 
   2   2   1      340.12      396.85     43.98 o 
   4   2   1    11740.12    10338.04    215.92 o 
   6   2   1     2698.11     2916.69     48.90 o 
   8   2   1     4719.23     4299.35     43.30 o 
  10   2   1      763.50      801.33     28.63 o 
  12   2   1     1370.34     1352.11     28.00 o 
  14   2   1      381.63      391.39     25.75 o 
  16   2   1      314.61      407.84     37.86 o 
  18   2   1     1328.39     1194.60     80.96 o 
 -17   3   1     1562.08     1661.92     52.93 o 
 -15   3   1      377.63      372.17     24.95 o 
 -13   3   1    10075.40    10078.46    120.15 o 
 -11   3   1       98.49      160.54     29.20 o 
  -9   3   1    12673.22    11663.40    198.82 o 
  -7   3   1     1749.15     1689.18     37.25 o 
  -5   3   1    12684.44    11056.67    194.80 o 
  -3   3   1     7219.12     7530.81    157.04 o 
  -1   3   1     2121.84     2275.25     51.80 o 
   1   3   1     4478.70     4055.47     87.33 o 
   3   3   1     7130.99     6479.54    127.24 o 
   5   3   1     8262.41     7447.40    118.37 o 
   7   3   1     7435.25     6554.07    120.86 o 
   9   3   1      367.32      398.01     31.77 o 
  11   3   1     5688.32     5550.67     53.36 o 
  13   3   1       71.75      164.28     44.21 o 
  15   3   1     4513.66     4735.50     80.58 o 
  17   3   1      350.04      320.13     40.41 o 
 -18   4   1      457.72      442.97     42.61 o 
 -16   4   1      380.31      394.93     28.04 o 
 -14   4   1     1836.32     1807.19     32.42 o 
 -12   4   1       72.85      108.99     28.87 o 
 -10   4   1     8931.67     8299.17    105.32 o 
  -8   4   1      378.60      352.31     33.41 o 
  -6   4   1      293.45      313.33     32.77 o 
  -4   4   1     6097.39     6314.07     98.56 o 
  -2   4   1     1754.48     2015.42     63.58 o 
   0   4   1     4062.47     4230.77     68.87 o 
   2   4   1     1572.29     1620.65     53.13 o 
   4   4   1    15718.60    13867.79    207.77 o 
   6   4   1     3532.80     3081.15     45.77 o 
   8   4   1     3907.19     3606.81     36.18 o 
  10   4   1     1150.98     1142.95     30.25 o 
  12   4   1       20.13       73.78     28.15 o 
  14   4   1      235.82      286.46     33.35 o 
  16   4   1       43.91       -8.45     33.34 o 
 -17   5   1      562.02      511.00     52.87 o 
 -15   5   1     3722.40     3921.88     90.68 o 
 -13   5   1     4569.38     4507.97     84.64 o 
 -11   5   1     1374.62     1344.87     41.91 o 
  -9   5   1    34496.04    32422.05    486.15 o 
  -7   5   1     2573.44     2533.01     38.04 o 
  -5   5   1    39573.59    37216.77    651.12 o 
  -3   5   1    11628.30    12021.21    349.58 o 
  -1   5   1    11695.68    11290.37    258.50 o 
   1   5   1    44700.19    46211.60   1049.50 o 
   3   5   1     1399.83     1387.33     45.41 o 
   5   5   1     4599.99     4556.42     65.19 o 
   7   5   1     9254.76     8943.16    143.97 o 
   9   5   1     3250.31     3031.73     48.50 o 
  11   5   1    16310.68    15899.99    201.80 o 
  13   5   1     3130.22     3193.58     52.84 o 
  15   5   1     1103.00     1139.82     45.58 o 
 -16   6   1       41.35      -24.50     33.48 o 
 -14   6   1      493.38      507.35     29.30 o 
 -12   6   1     2479.04     2575.23     54.24 o 
 -10   6   1        6.25       19.18     27.92 o 
  -8   6   1      251.57      311.90     32.32 o 
  -6   6   1     1429.47     1457.13     63.31 o 
  -4   6   1     8193.54     8199.39    241.42 o 
  -2   6   1     4761.15     4801.78     96.67 o 
   0   6   1       71.19       80.25     35.79 o 
   2   6   1       15.65       51.16     40.23 o 
   4   6   1     3179.45     2995.36     80.56 o 
   6   6   1     3978.15     4045.51     66.79 o 
   8   6   1     1487.24     1449.59     37.17 o 
  10   6   1       75.05      114.70     37.18 o 
  12   6   1      771.60      710.10     60.48 o 
  14   6   1      618.33      548.32     36.78 o 
  16   6   1      608.86      481.50     31.58 o 
 -15   7   1     1119.11     1132.69     37.93 o 
 -13   7   1     6021.48     6166.49    126.58 o 
 -11   7   1     1653.57     1619.14     63.44 o 
  -9   7   1     4417.75     4458.38     90.22 o 
  -7   7   1      825.74      882.15     32.36 o 
  -5   7   1    15681.11    15603.76    562.64 o 
  -3   7   1     8088.87     8580.38    205.01 o 
  -1   7   1     9897.58     9954.92    232.97 o 
   1   7   1      397.02      552.94     35.50 o 
   3   7   1     3078.32     3225.56    120.75 o 
   5   7   1     2356.35     2527.80     33.79 o 
   7   7   1      427.72      477.19     29.04 o 
   9   7   1     6738.82     6765.00    123.32 o 
  11   7   1     1713.76     1830.13     55.03 o 
  13   7   1     2527.56     2659.06     49.06 o 
  15   7   1     2333.62     2078.86    129.80 o 
 -14   8   1       55.49       88.37     26.57 o 
 -12   8   1        2.50        1.77     27.21 o 
 -10   8   1       11.28       37.34     35.04 o 
  -8   8   1      502.44      590.47     30.43 o 
  -6   8   1     2506.08     2360.40     71.17 o 
  -4   8   1     1861.08     1949.67     64.98 o 
  -2   8   1     1571.08     1471.85     49.54 o 
   0   8   1        4.55       36.97     36.33 o 
   2   8   1     1537.08     1491.76     57.99 o 
   4   8   1     1096.89     1297.62     43.77 o 
   6   8   1     3120.09     3142.74     77.79 o 
   8   8   1        2.73        6.55     33.23 o 
  10   8   1      211.96      266.31     33.67 o 
  12   8   1     2138.41     2110.98     52.87 o 
  14   8   1       11.13       52.34     32.26 o 
 -13   9   1      780.85      751.05     30.16 o 
 -11   9   1      184.89      248.15     27.28 o 
  -9   9   1    10186.01    10430.94    225.31 o 
  -7   9   1      191.05      263.66     36.35 o 
  -5   9   1     9571.59     9845.11    242.43 o 
  -3   9   1     5863.48     5985.83    175.48 o 
  -1   9   1     1319.65     1277.66     53.75 o 
   1   9   1    20250.64    21392.89    429.54 o 
   3   9   1      123.61      144.54     31.56 o 
   5   9   1     2541.55     2739.25     60.08 o 
   7   9   1     6077.66     6110.66    218.95 o 
   9   9   1       99.38      117.10     25.97 o 
  11   9   1    10054.89    10144.49    295.53 o 
  13   9   1      346.57      293.70     28.64 o 
 -12  10   1     1939.57     1639.16    106.36 o 
 -10  10   1     2521.09     2577.51     59.56 o 
  -8  10   1       34.03       95.86     31.47 o 
  -6  10   1     2531.39     2543.80     66.08 o 
  -4  10   1     3134.57     3445.04    120.88 o 
  -2  10   1     9912.95     9215.96    245.27 o 
   0  10   1      624.24      752.36     35.17 o 
   2  10   1      133.58      176.35     34.43 o 
   4  10   1       26.60       20.18     29.87 o 
   6  10   1     3669.75     3764.12    134.06 o 
   8  10   1      560.78      498.88     39.62 o 
  10  10   1      483.37      405.90     34.16 o 
  -9  11   1      299.40      226.61     29.59 o 
  -7  11   1     4822.40     4486.99     93.01 o 
  -5  11   1       49.15       42.74     34.13 o 
  -3  11   1     1589.33     1431.04     57.21 o 
  -1  11   1      980.96      880.74     33.39 o 
   1  11   1      356.64      329.73     30.73 o 
   3  11   1     3404.08     3313.23     77.31 o 
   5  11   1     1913.62     1875.78     60.58 o 
   7  11   1     1283.62     1255.76     42.58 o 
   9  11   1      241.45      162.83     42.53 o 
  -6  12   1      415.35      268.94     31.42 o 
  -4  12   1      660.84      587.90     43.77 o 
  -2  12   1       85.67       75.23     45.03 o 
   0  12   1      228.41      213.72     31.03 o 
   2  12   1       48.27       34.20     39.05 o 
   4  12   1        4.29       88.34     30.84 o 
   6  12   1       66.92       38.94     34.55 o 
  -1  13   1       67.79      181.45    100.38 o 
 -18   0   2     9970.21    11235.33    235.30 o 
 -16   0   2      190.30      216.16     42.32 o 
 -14   0   2     6571.87     6778.54    107.00 o 
 -12   0   2      473.02      588.87     53.14 o 
 -10   0   2     4986.50     4548.25     70.65 o 
  -8   0   2    29508.80    24962.15    249.40 o 
  -6   0   2    38338.82    34418.96    249.42 o 
  -4   0   2    52184.08    48267.44    247.34 o 
  -2   0   2    52646.05    51784.84    411.41 o 
   0   0   2      181.43      350.59     75.73 o 
   2   0   2    17129.85    17157.02    146.16 o 
   4   0   2     3939.41     4251.67     77.62 o 
   6   0   2    27975.82    26071.67    407.60 o 
   8   0   2    55415.88    49165.27    548.97 o 
  10   0   2     5718.10     5851.94     69.00 o 
  12   0   2    12344.48    12564.82     49.94 o 
  14   0   2       68.48      141.47     83.83 o 
  16   0   2      143.20      214.95     46.03 o 
 -19   1   2       25.56       89.73     29.75 o 
 -17   1   2     1225.56     1296.28     27.68 o 
 -15   1   2      246.29      313.30     33.13 o 
 -13   1   2     1770.54     1757.90     34.26 o 
 -11   1   2     1066.30      963.16     29.43 o 
  -9   1   2     1783.52     1597.03     31.09 o 
  -7   1   2     4362.52     3848.02     45.24 o 
  -5   1   2       47.14       50.02     40.05 o 
  -3   1   2     1156.18     1153.14     49.02 o 
  -1   1   2      155.27      273.58     63.55 o 
   1   1   2     2638.59     2539.95     82.24 o 
   3   1   2    13258.09    12118.80    262.72 o 
   5   1   2       15.86       51.93     39.24 o 
   7   1   2      926.44      895.42     30.43 o 
   9   1   2      730.38      717.66     29.78 o 
  11   1   2      472.58      550.41     41.28 o 
  13   1   2     3780.41     3855.81     37.94 o 
  15   1   2       11.78       36.29     25.26 o 
  17   1   2     1019.02     1141.21     52.85 o 
 -18   2   2     5513.82     6220.13    100.49 o 
 -16   2   2     3547.97     3728.28     40.65 o 
 -14   2   2     1353.92     1387.00     29.15 o 
 -12   2   2     4944.29     4964.92     75.79 o 
 -10   2   2     2401.01     2350.78     32.41 o 
  -8   2   2     3970.62     3738.09     61.83 o 
  -6   2   2    84873.72    75437.32   2301.53 o 
  -4   2   2    19138.32    17866.28    542.96 o 
  -2   2   2    37073.10    38744.43   2828.83 o 
   0   2   2      583.36      922.29     58.20 o 
   2   2   2      237.88      344.77     43.87 o 
   4   2   2    20179.26    18907.52    530.18 o 
   6   2   2    25375.18    23852.06    387.83 o 
   8   2   2     7051.93     6448.66    104.65 o 
  10   2   2     9117.41     9407.87     68.51 o 
  12   2   2      631.40      832.29     29.13 o 
  14   2   2      506.49      516.98     25.13 o 
  16   2   2     1871.13     2053.40     39.96 o 
 -19   3   2      540.03      457.70     40.86 o 
 -17   3   2        1.59       29.11     37.01 o 
 -15   3   2        0.94      -12.81     38.15 o 
 -13   3   2      570.50      643.21     45.56 o 
 -11   3   2    13008.62    12172.49    165.73 o 
  -9   3   2       31.10       50.68     33.26 o 
  -7   3   2     3074.87     2773.36     77.63 o 
  -5   3   2      795.41      903.35     40.68 o 
  -3   3   2    56594.83    59351.65   2697.03 o 
  -1   3   2    86482.30    83874.38   6839.13 o 
   1   3   2     6275.24     5792.99    245.16 o 
   3   3   2     4567.98     3873.83    113.73 o 
   5   3   2      897.24      737.56     34.02 o 
   7   3   2    28397.48    26578.54    426.82 o 
   9   3   2      122.05       75.15     29.19 o 
  11   3   2      126.47      186.83     28.55 o 
  13   3   2      411.61      555.21     27.25 o 
  15   3   2      781.46      894.55     30.56 o 
  17   3   2        0.99       40.25     34.17 o 
 -18   4   2     1898.29     1761.46     39.08 o 
 -16   4   2       85.92      131.70     33.91 o 
 -14   4   2     4830.72     4879.44     86.94 o 
 -12   4   2     6585.44     6673.83     86.74 o 
 -10   4   2     1951.84     1970.75     59.21 o 
  -8   4   2    28013.33    26692.22    509.04 o 
  -6   4   2     3129.75     2877.36     64.10 o 
  -4   4   2     4909.13     4999.86    179.55 o 
  -2   4   2    29706.13    31715.69   1048.25 o 
   0   4   2      279.55      383.53     48.52 o 
   2   4   2   126984.95   100279.92   3398.24 o 
   4   4   2     4366.22     3943.23     75.20 o 
   6   4   2    14271.92    14016.47    251.70 o 
   8   4   2     2721.09     2597.00     58.88 o 
  10   4   2      634.22      744.96     45.66 o 
  12   4   2    13309.29    13647.42    125.80 o 
  14   4   2     1114.81     1200.21     28.42 o 
  16   4   2     1559.73     1642.94    115.93 o 
 -17   5   2      433.73      472.10     47.61 o 
 -15   5   2       41.14       76.30     42.67 o 
 -13   5   2     1652.65     1769.06     51.74 o 
 -11   5   2      185.62      231.79     28.88 o 
  -9   5   2      653.50      679.91     33.77 o 
  -7   5   2     1563.03     1500.66     54.95 o 
  -5   5   2     1246.18     1199.11     44.67 o 
  -3   5   2      368.46      293.32     37.43 o 
  -1   5   2       37.43       51.89     46.60 o 
   1   5   2     2760.52     2668.44     58.53 o 
   3   5   2     5038.92     4557.46    118.98 o 
   5   5   2      360.29      360.24     32.08 o 
   7   5   2       87.14      168.99     32.79 o 
   9   5   2     1145.98     1264.38     37.33 o 
  11   5   2      302.29      359.31     30.43 o 
  13   5   2     1637.37     1650.16     36.10 o 
  15   5   2       12.23       34.34     28.78 o 
 -16   6   2     1261.43     1288.38     52.50 o 
 -14   6   2     1231.44     1179.60     33.87 o 
 -12   6   2    16393.19    15932.26    304.35 o 
 -10   6   2      690.53      751.65     28.72 o 
  -8   6   2     6715.62     6570.70    124.61 o 
  -6   6   2      355.22      382.70     37.09 o 
  -4   6   2      105.14      154.63     34.75 o 
  -2   6   2    15201.31    16480.98    471.68 o 
   0   6   2     1245.96     1438.74     66.84 o 
   2   6   2    54872.68    54292.01   1196.45 o 
   4   6   2      326.83      336.42     34.42 o 
   6   6   2     7947.28     7906.67    175.59 o 
   8   6   2     1883.17     1812.81     57.83 o 
  10   6   2      974.77     1041.12     30.52 o 
  12   6   2     3224.66     3182.56     31.92 o 
  14   6   2     1666.20     1920.35     39.49 o 
 -15   7   2      340.73      269.74     30.16 o 
 -13   7   2       52.44      107.58     43.88 o 
 -11   7   2       45.82       66.62     27.51 o 
  -9   7   2     1300.07     1389.81     51.20 o 
  -7   7   2     1403.47     1369.50     51.07 o 
  -5   7   2      632.22      620.66     35.01 o 
  -3   7   2     1164.27      964.76     38.30 o 
  -1   7   2     1447.73     1435.69     38.83 o 
   1   7   2      169.62      266.71     36.59 o 
   3   7   2      784.48      894.72     43.85 o 
   5   7   2       25.42       42.56     29.04 o 
   7   7   2      371.16      377.67     27.85 o 
   9   7   2      190.51      273.22     30.87 o 
  11   7   2      133.11      114.53     30.22 o 
  13   7   2     1005.65     1101.83     28.31 o 
 -14   8   2     2914.13     2820.57    109.56 o 
 -12   8   2     4930.09     4790.36    138.77 o 
 -10   8   2      364.19      364.17     30.83 o 
  -8   8   2     7387.98     7597.27    177.74 o 
  -6   8   2     1280.58     1326.60     44.06 o 
  -4   8   2     1485.87     1624.37     65.10 o 
  -2   8   2     8253.09     8864.95    265.73 o 
   0   8   2      140.53      180.29     47.16 o 
   2   8   2    34267.07    35472.51   1087.37 o 
   4   8   2      540.03      624.67     39.19 o 
   6   8   2     4637.10     4641.30    123.64 o 
   8   8   2      243.30      252.18     28.57 o 
  10   8   2       58.30      159.69     29.88 o 
  12   8   2     4644.10     4544.48     74.34 o 
 -13   9   2       28.59       62.91     29.04 o 
 -11   9   2     3286.08     3241.24    130.60 o 
  -9   9   2      193.25      237.52     30.09 o 
  -7   9   2     2576.14     2588.95     95.97 o 
  -5   9   2     1116.78     1145.72     37.06 o 
  -3   9   2     8523.18     8479.61    280.09 o 
  -1   9   2    12855.82    13430.84    346.84 o 
   1   9   2      471.54      559.48     32.59 o 
   3   9   2     1446.47     1616.95     47.54 o 
   5   9   2     1851.47     2010.54     63.61 o 
   7   9   2     6147.26     5959.15    173.90 o 
   9   9   2      727.92      788.52     52.95 o 
  11   9   2      317.18      258.87     29.08 o 
 -12  10   2      433.27      375.97     47.86 o 
 -10  10   2      534.32      517.50     27.19 o 
  -8  10   2     1810.12     1895.46     59.98 o 
  -6  10   2     2188.73     2154.93     68.95 o 
  -4  10   2     1963.44     2015.07    108.58 o 
  -2  10   2     3153.62     3251.88     93.10 o 
   0  10   2      450.16      474.29     34.46 o 
   2  10   2     2407.87     2576.34     76.63 o 
   4  10   2     1006.05     1015.25     39.30 o 
   6  10   2     2197.90     2239.83     82.16 o 
   8  10   2     2629.44     2670.87    108.19 o 
  10  10   2      495.42      485.64     38.33 o 
  -9  11   2       58.59      125.27     29.06 o 
  -7  11   2      469.58      386.72     30.97 o 
  -5  11   2      501.42      507.33     37.45 o 
  -3  11   2     2327.80     2261.66     78.14 o 
  -1  11   2     4731.43     4691.74    117.44 o 
   1  11   2      480.14      537.16     37.47 o 
   3  11   2      344.51      312.56     36.20 o 
   5  11   2     1172.97     1247.63     53.60 o 
   7  11   2     2319.16     2097.34     76.76 o 
   9  11   2      503.20      363.78     42.82 o 
  -8  12   2      504.13      457.53     70.64 o 
  -6  12   2     5539.36     5354.68    142.78 o 
  -4  12   2     2036.91     2084.59    139.13 o 
  -2  12   2     1359.98     1383.15     37.30 o 
   0  12   2      171.66      166.36     30.74 o 
   2  12   2      186.34      108.88     35.36 o 
   4  12   2     1718.55     1740.31    118.52 o 
   6  12   2     1442.50     1197.08     57.65 o 
 -19   1   3       43.87       52.22     45.39 o 
 -17   1   3    10524.61    11035.00    135.67 o 
 -15   1   3      981.23     1048.78     27.71 o 
 -13   1   3     4220.26     3887.43     40.79 o 
 -11   1   3     4901.97     4678.76     62.52 o 
  -9   1   3     7941.29     6985.69     74.09 o 
  -7   1   3    44085.29    40011.87    690.77 o 
  -5   1   3     5594.58     5563.02    122.94 o 
  -3   1   3    55765.65    57249.16   2094.24 o 
  -1   1   3     8595.48     9251.00    226.73 o 
   1   1   3     7144.79     6913.06    114.24 o 
   3   1   3     8586.13     8191.55    124.62 o 
   5   1   3      921.85      808.36     37.06 o 
   7   1   3      438.38      540.57     29.82 o 
   9   1   3     5898.63     5603.53     42.38 o 
  11   1   3     2181.00     2103.01     29.33 o 
  13   1   3     7361.32     7502.05     63.46 o 
  15   1   3     1227.76     1298.79     37.45 o 
  17   1   3      584.28      487.60     33.15 o 
 -18   2   3      110.19      102.82     26.78 o 
 -16   2   3      975.12     1002.60     26.94 o 
 -14   2   3     3455.64     3500.59     33.86 o 
 -12   2   3     2885.32     2838.36     29.50 o 
 -10   2   3     3871.86     3592.81     54.00 o 
  -8   2   3     3883.31     3590.08     77.35 o 
  -6   2   3     2691.14     2471.81     71.77 o 
  -4   2   3     7715.04     7532.64    290.54 o 
  -2   2   3      136.86      145.10     53.21 o 
   0   2   3    16635.27    15718.96    769.99 o 
   2   2   3      179.94       86.30     36.38 o 
   4   2   3      130.88      107.85     33.51 o 
   6   2   3      890.03      730.43     35.66 o 
   8   2   3      226.26      183.25     29.88 o 
  10   2   3        8.36       14.12     49.16 o 
  12   2   3     2778.99     2833.28     29.27 o 
  14   2   3       62.33       -9.33     27.08 o 
  16   2   3       23.49       23.60     24.40 o 
 -19   3   3      142.75       98.49     45.65 o 
 -17   3   3     3562.98     3533.15     56.22 o 
 -15   3   3     3712.71     3745.13     54.57 o 
 -13   3   3     1152.76     1029.19     32.07 o 
 -11   3   3    13795.58    13261.48    218.18 o 
  -9   3   3      114.61      177.11     30.32 o 
  -7   3   3    20858.19    19894.34    611.87 o 
  -5   3   3     6483.53     6546.58    250.39 o 
  -3   3   3    21761.93    22578.82   1052.33 o 
  -1   3   3    13478.96    13920.44    854.05 o 
   1   3   3     6153.41     5724.05    233.45 o 
   3   3   3     9715.79     9082.26    287.35 o 
   5   3   3     6873.68     6043.59     98.78 o 
   7   3   3     5310.22     5015.32     76.34 o 
   9   3   3     3922.51     3673.26     66.16 o 
  11   3   3      833.61      836.52     25.53 o 
  13   3   3     4842.17     4960.25     44.56 o 
  15   3   3      238.97      225.46     27.58 o 
 -18   4   3      415.14      491.54     29.05 o 
 -16   4   3       82.55      107.85     26.16 o 
 -14   4   3     4946.28     4960.01     92.62 o 
 -12   4   3     1981.88     1886.52     30.37 o 
 -10   4   3      105.53      186.68     44.40 o 
  -8   4   3     2268.01     2041.17     42.51 o 
  -6   4   3      255.98      242.30     34.17 o 
  -4   4   3     5122.95     5053.87    185.08 o 
  -2   4   3     4192.43     4128.22    248.34 o 
   0   4   3      227.36      157.27     43.85 o 
   2   4   3        1.14       18.19     41.37 o 
   4   4   3     1194.53     1102.52     40.02 o 
   6   4   3     1851.60     1752.19     47.75 o 
   8   4   3     2342.49     2270.81     36.10 o 
  10   4   3      180.00      192.23     30.12 o 
  12   4   3     1496.60     1556.79     46.82 o 
  14   4   3     1484.66     1520.31     28.74 o 
  16   4   3        1.92       56.41     32.34 o 
 -17   5   3      143.63       78.92     27.59 o 
 -15   5   3      119.31      155.67     31.48 o 
 -13   5   3      840.81      816.44     28.97 o 
 -11   5   3     9671.16     9333.03    192.97 o 
  -9   5   3     4180.48     3954.83    105.64 o 
  -7   5   3    19991.07    19542.86    477.97 o 
  -5   5   3      226.77      241.59     36.49 o 
  -3   5   3     3271.90     3641.73    166.52 o 
  -1   5   3    11134.23    11098.38    547.66 o 
   1   5   3      297.02      344.02     40.62 o 
   3   5   3    38374.97    36198.96   1354.41 o 
   5   5   3      214.21      253.24     33.66 o 
   7   5   3     8836.62     8491.09    173.95 o 
   9   5   3    10988.10    10618.76    126.04 o 
  11   5   3      712.82      815.63     43.57 o 
  13   5   3     8919.17     9203.36    129.52 o 
  15   5   3      488.12      531.95     41.41 o 
 -16   6   3      632.50      563.46     37.76 o 
 -14   6   3      367.94      428.67     27.46 o 
 -12   6   3      192.85      251.38     31.52 o 
 -10   6   3     5116.68     4860.24    136.08 o 
  -8   6   3      100.97      173.14     34.08 o 
  -6   6   3      355.88      430.66     39.41 o 
  -4   6   3     3957.63     3757.39    178.64 o 
  -2   6   3      979.69     1099.32     50.02 o 
   0   6   3    15494.75    15704.92    552.56 o 
   2   6   3      224.32      262.73     45.32 o 
   4   6   3      167.40      165.75     32.60 o 
   6   6   3     2046.02     2009.41     60.86 o 
   8   6   3     2080.23     2134.58     46.73 o 
  10   6   3     2526.66     2516.35     34.33 o 
  12   6   3      133.18      123.78     28.93 o 
  14   6   3       14.31       20.58     30.17 o 
 -17   7   3       79.89       87.55     63.92 o 
 -15   7   3     3826.63     3670.33     94.49 o 
 -13   7   3       80.23       87.83     32.95 o 
 -11   7   3    16435.25    16294.30    408.72 o 
  -9   7   3     4348.07     4281.83    148.67 o 
  -7   7   3     7783.28     7992.91    239.69 o 
  -5   7   3    16146.65    16577.57    694.05 o 
  -3   7   3      679.98      852.07     59.09 o 
  -1   7   3     6275.16     6922.99    221.18 o 
   1   7   3     2201.35     2242.44     79.62 o 
   3   7   3     8318.62     7965.39    291.81 o 
   5   7   3    11580.69    11242.47    352.18 o 
   7   7   3     8366.61     8269.66    207.92 o 
   9   7   3     2822.01     2660.50     68.17 o 
  11   7   3       69.56      117.50     45.17 o 
  13   7   3     1656.29     1703.56     43.03 o 
 -16   8   3      967.97       97.86     97.50 o 
 -14   8   3        2.95      -29.64     31.60 o 
 -12   8   3      740.40      740.10     31.72 o 
 -10   8   3     1394.10     1471.14     38.37 o 
  -8   8   3     5516.11     5640.25    149.15 o 
  -6   8   3     1062.01     1154.68     33.98 o 
  -4   8   3      140.10       92.56     34.74 o 
  -2   8   3        3.65        6.39     36.72 o 
   0   8   3     2382.59     2562.21     79.65 o 
   2   8   3      692.50      628.68     47.08 o 
   4   8   3      176.65       99.43     37.78 o 
   6   8   3     1971.48     1942.36     50.37 o 
   8   8   3        2.14       28.25     30.13 o 
  10   8   3      328.42      362.64     41.97 o 
  12   8   3     1244.22     1227.86     35.38 o 
 -13   9   3     1558.29     1515.77     56.78 o 
 -11   9   3     2617.73     2578.05     76.83 o 
  -9   9   3      428.52      483.81     29.28 o 
  -7   9   3    12979.03    13206.20    319.56 o 
  -5   9   3      997.84     1158.03     56.51 o 
  -3   9   3     6485.95     6848.39    241.32 o 
  -1   9   3     2346.77     2427.46     77.63 o 
   1   9   3      319.48      376.15     35.22 o 
   3   9   3    11994.73    11143.09    537.76 o 
   5   9   3      204.99      231.12     28.56 o 
   7   9   3     2561.41     2596.34     59.60 o 
   9   9   3     5652.57     5577.64    164.02 o 
  11   9   3       78.82      118.03     29.67 o 
 -12  10   3       35.71       28.62     28.35 o 
 -10  10   3     2855.82     2710.96    135.15 o 
  -8  10   3      856.78      785.07     29.97 o 
  -6  10   3        5.87       41.73     28.61 o 
  -4  10   3     1054.35     1023.79     40.82 o 
  -2  10   3     5043.53     5049.09    159.42 o 
   0  10   3     2413.82     2356.39    104.74 o 
   2  10   3       22.77       50.56     31.88 o 
   4  10   3      109.12      127.69     38.94 o 
   6  10   3     7024.03     6735.08    222.11 o 
   8  10   3     2503.20     2599.98     68.70 o 
  10  10   3     2066.39     1764.98     97.09 o 
 -11  11   3     2467.03     1600.92    111.29 o 
  -9  11   3       88.47      167.86     28.98 o 
  -7  11   3     2284.82     2258.35     81.51 o 
  -5  11   3     2116.44     1926.14     84.56 o 
  -3  11   3     3772.80     3596.01     98.51 o 
  -1  11   3     1290.61     1249.18     54.82 o 
   1  11   3     4184.28     3893.47    197.90 o 
   3  11   3       44.71       31.22     32.00 o 
   5  11   3     2943.32     2842.03    127.17 o 
   7  11   3      496.00      384.68     39.41 o 
  -8  12   3     1087.06      787.49    114.01 o 
  -6  12   3      121.29       57.39     34.73 o 
  -4  12   3      205.49      195.27     34.80 o 
  -2  12   3        4.46      -21.13     36.17 o 
   0  12   3      253.64      210.03     43.64 o 
   2  12   3      107.56      124.22     51.30 o 
   4  12   3      192.02      121.19     31.16 o 
 -20   0   4     1012.88     1026.06     38.31 o 
 -18   0   4      133.32       51.26     36.35 o 
 -16   0   4     3073.83     3015.35     59.79 o 
 -14   0   4      326.43      391.88     38.08 o 
 -12   0   4    23554.17    22520.87    293.80 o 
 -10   0   4    28446.46    25525.64    160.79 o 
  -8   0   4     1423.52     1535.51     45.39 o 
  -6   0   4    44682.52    43200.70    225.50 o 
  -4   0   4   112215.95    97762.07   1520.51 o 
  -2   0   4    22604.73    27186.98    332.32 o 
   0   0   4    63315.64    64334.36    675.32 o 
   2   0   4     3178.44     3020.04     60.76 o 
   4   0   4   162688.44   116533.07   1727.74 o 
   6   0   4    20458.99    18765.38    310.47 o 
   8   0   4    11515.57    11224.72    172.34 o 
  10   0   4      487.20      578.98     40.18 o 
  12   0   4      502.19      577.64     92.47 o 
  14   0   4    10437.44    11251.66    153.38 o 
  16   0   4      947.83     1010.26     64.27 o 
 -19   1   4       89.39       76.76     24.22 o 
 -17   1   4      748.98      803.02     28.95 o 
 -15   1   4       84.16       95.49     28.09 o 
 -13   1   4      297.90      322.83     41.16 o 
 -11   1   4       80.62      113.55     32.82 o 
  -9   1   4    23178.16    21519.45    233.95 o 
  -7   1   4     2670.06     2393.65     43.04 o 
  -5   1   4     1401.45     1385.47     44.85 o 
  -3   1   4      794.77      938.05     56.64 o 
  -1   1   4    10944.44    11748.29    340.72 o 
   1   1   4    82988.08    78689.32   2451.56 o 
   3   1   4        0.05       29.46     34.61 o 
   5   1   4        3.88       13.26     29.51 o 
   7   1   4      348.60      453.66     43.43 o 
   9   1   4     5431.40     5386.49     48.08 o 
  11   1   4     1370.69     1422.07     29.65 o 
  13   1   4       39.36       18.72     42.42 o 
  15   1   4       22.02       53.15     33.60 o 
 -18   2   4      415.72      442.16     26.28 o 
 -16   2   4     6431.42     6424.58     99.30 o 
 -14   2   4     7221.29     7256.02    106.17 o 
 -12   2   4     5408.73     5195.15     74.68 o 
 -10   2   4    33285.67    30855.81    530.57 o 
  -8   2   4     3914.17     3948.00     67.39 o 
  -6   2   4    27364.68    27815.72    651.05 o 
  -4   2   4    23901.64    25172.30    978.03 o 
  -2   2   4    11520.77    13115.32    550.04 o 
   0   2   4    52044.69    48654.69   2712.59 o 
   2   2   4    14789.56    13830.83    450.87 o 
   4   2   4    59804.53    53897.24   1481.14 o 
   6   2   4     4092.72     4096.49     62.06 o 
   8   2   4    13052.19    12961.10    126.88 o 
  10   2   4       83.01      106.85     32.86 o 
  12   2   4     4376.79     4626.02     51.70 o 
  14   2   4     3064.93     3326.67     34.00 o 
  16   2   4     1878.77     1988.44     99.20 o 
 -19   3   4     2173.61     2290.97     73.49 o 
 -17   3   4       37.28        1.03     25.04 o 
 -15   3   4     4096.19     4204.77     59.89 o 
 -13   3   4     2962.48     2832.07     51.84 o 
 -11   3   4      111.38      136.81     29.35 o 
  -9   3   4       24.97       26.18     35.45 o 
  -7   3   4      435.06      499.36     41.72 o 
  -5   3   4    24923.57    23957.79   1114.15 o 
  -3   3   4     5284.79     5276.93    222.04 o 
  -1   3   4    20145.67    20259.20   1486.11 o 
   1   3   4     4858.07     5181.41    233.10 o 
   3   3   4        1.44       13.46     35.92 o 
   5   3   4     3267.75     3017.90     59.28 o 
   7   3   4     4972.69     4478.19     56.08 o 
   9   3   4     3630.29     3531.05     36.64 o 
  11   3   4      871.11      939.00     32.11 o 
  13   3   4      393.25      436.61     26.55 o 
  15   3   4     2546.78     2769.36     86.17 o 
 -18   4   4      467.38      513.14     25.11 o 
 -16   4   4     6904.18     7076.90     98.69 o 
 -14   4   4      359.14      329.55     26.28 o 
 -12   4   4     7244.36     6987.58    175.62 o 
 -10   4   4      443.78      477.20     30.72 o 
  -8   4   4     2082.03     2118.66     75.22 o 
  -6   4   4    13356.37    13721.56    633.75 o 
  -4   4   4     2591.33     2882.21    137.53 o 
  -2   4   4     8150.63     8324.83    470.44 o 
   0   4   4    18424.28    18636.68   1212.64 o 
   2   4   4     2949.62     2577.52    113.86 o 
   4   4   4    18721.60    18154.43    585.24 o 
   6   4   4      172.89      116.07     30.38 o 
   8   4   4     8372.30     8534.51    155.23 o 
  10   4   4     9133.08     9436.60     74.63 o 
  12   4   4       70.61       85.44     30.53 o 
  14   4   4     3791.57     4034.58     62.21 o 
 -17   5   4      439.16      492.79     34.30 o 
 -15   5   4       10.16       52.12     27.22 o 
 -13   5   4     1502.86     1443.87     36.20 o 
 -11   5   4       67.27      116.33     37.60 o 
  -9   5   4    10270.88     9917.54    316.58 o 
  -7   5   4     2696.57     2647.27     98.04 o 
  -5   5   4     2811.76     2575.42     83.53 o 
  -3   5   4      679.18      837.84     68.31 o 
  -1   5   4    10087.54    10229.61    512.17 o 
   1   5   4    27100.69    26161.81   1346.05 o 
   3   5   4       53.40       44.78     31.56 o 
   5   5   4       10.05      -15.40     34.51 o 
   7   5   4      691.64      725.85     31.98 o 
   9   5   4     6415.87     6389.30    119.07 o 
  11   5   4      949.55      936.38     37.68 o 
  13   5   4       39.08       66.12     50.59 o 
  15   5   4       20.27      -24.01     27.71 o 
 -18   6   4      482.10      353.58     30.49 o 
 -16   6   4     6445.13     6524.95    163.88 o 
 -14   6   4     1332.24     1240.81     33.18 o 
 -12   6   4      103.96      154.22     30.72 o 
 -10   6   4      224.58      333.78     40.46 o 
  -8   6   4     3320.89     3335.49    116.46 o 
  -6   6   4     3818.84     3929.83    104.78 o 
  -4   6   4    54518.45    55863.59   2631.67 o 
  -2   6   4     1091.30     1173.92     78.19 o 
   0   6   4     7497.46     7784.27    391.14 o 
   2   6   4      311.89      393.39     43.19 o 
   4   6   4       88.95      144.85     32.20 o 
   6   6   4     8887.44     8805.15    204.98 o 
   8   6   4     5585.93     5771.10    111.78 o 
  10   6   4     6295.68     6415.13     96.27 o 
  12   6   4     1260.70     1268.30     29.71 o 
  14   6   4      327.01      380.29     38.25 o 
 -17   7   4      343.66      187.87     51.97 o 
 -15   7   4        8.75        9.96     28.54 o 
 -13   7   4      257.49      255.57     32.03 o 
 -11   7   4      237.48      299.91     41.65 o 
  -9   7   4      568.24      572.21     34.46 o 
  -7   7   4      644.02      696.25     31.30 o 
  -5   7   4      105.34      195.38     37.05 o 
  -3   7   4      535.36      566.77     43.45 o 
  -1   7   4      502.10      492.75     92.48 o 
   1   7   4     2181.62     2094.88     83.40 o 
   3   7   4      145.96      190.25     38.28 o 
   5   7   4      141.70      209.29     32.02 o 
   7   7   4      704.61      782.10     30.12 o 
   9   7   4      234.45      311.11     31.22 o 
  11   7   4       96.08      117.04     40.82 o 
  13   7   4       54.09       29.62     28.51 o 
 -16   8   4     2837.09     2623.94    113.44 o 
 -14   8   4      104.91       59.70     38.60 o 
 -12   8   4     1038.50     1113.10     70.19 o 
 -10   8   4      315.19      304.85     32.32 o 
  -8   8   4     1093.73     1093.81     49.00 o 
  -6   8   4     6193.83     6357.58    175.78 o 
  -4   8   4     7093.66     7372.84    294.36 o 
  -2   8   4     3260.67     3332.99    122.16 o 
   0   8   4     4454.02     4638.47    362.84 o 
   2   8   4      527.16      517.66     36.82 o 
   4   8   4     2920.91     2981.93     88.65 o 
   6   8   4      698.75      698.89     28.84 o 
   8   8   4     3746.73     3802.68     71.06 o 
  10   8   4     4008.58     4132.68     76.87 o 
  12   8   4      474.79      499.84     45.56 o 
 -13   9   4        1.36       66.23     30.41 o 
 -11   9   4      931.28      954.60     54.13 o 
  -9   9   4      139.25      143.71     30.14 o 
  -7   9   4      270.58      373.81     30.27 o 
  -5   9   4     2233.91     2574.45    100.96 o 
  -3   9   4     2863.45     3012.76     95.41 o 
  -1   9   4      471.59      551.63     65.29 o 
   1   9   4     2019.82     1960.35    136.17 o 
   3   9   4       56.29      120.51     39.95 o 
   5   9   4      803.37      779.68     28.95 o 
   7   9   4     2654.89     2822.95     68.33 o 
   9   9   4      432.91      411.66     30.91 o 
  11   9   4      534.74      504.85     58.90 o 
 -12  10   4      581.18      401.77     39.85 o 
 -10  10   4     3328.61     3388.69    151.93 o 
  -8  10   4      356.80      348.63     30.66 o 
  -6  10   4     3322.91     3422.84    102.27 o 
  -4  10   4       94.40      157.00     34.61 o 
  -2  10   4     1300.96     1402.26     73.62 o 
   0  10   4     3439.53     3502.80    174.19 o 
   2  10   4      601.67      652.92     42.42 o 
   4  10   4     5148.11     5020.61    190.67 o 
   6  10   4       58.44       60.33     33.44 o 
   8  10   4     1609.08     1513.48     66.85 o 
 -11  11   4      177.91      164.43     39.26 o 
  -9  11   4       51.25       92.21     34.56 o 
  -7  11   4      676.21      775.90     43.02 o 
  -5  11   4      632.75      731.91     34.52 o 
  -3  11   4     2113.56     2085.49     64.76 o 
  -1  11   4       89.15      154.94     39.00 o 
   1  11   4        3.95      -22.22     39.65 o 
   3  11   4        5.36       85.87     43.13 o 
   5  11   4       82.87       45.98     42.82 o 
   7  11   4      891.67      732.30     90.70 o 
  -8  12   4      132.67       54.14     68.47 o 
  -6  12   4     2138.30     1990.15     65.49 o 
  -4  12   4      146.46      147.49     40.31 o 
  -2  12   4      988.22     1008.13     90.93 o 
   0  12   4     2680.88     2722.62    185.24 o 
   2  12   4     1448.83     1458.56    117.28 o 
   4  12   4     6297.40     6001.02    325.54 o 
 -19   1   5     2639.53     2633.89     86.76 o 
 -17   1   5      405.66      472.71     30.09 o 
 -15   1   5       94.88       73.28     36.42 o 
 -13   1   5     2912.89     2716.31     30.73 o 
 -11   1   5      146.70      217.98     33.48 o 
  -9   1   5    36437.70    33119.84    438.25 o 
  -7   1   5      856.35      742.88     43.00 o 
  -5   1   5    21242.21    21148.73    290.48 o 
  -3   1   5      418.69      505.40     56.28 o 
  -1   1   5     2724.19     2744.59     67.86 o 
   1   1   5     7710.34     8416.06     89.39 o 
   3   1   5      110.85      164.10     38.46 o 
   5   1   5    22672.33    21034.65    278.22 o 
   7   1   5      387.65      378.26     27.03 o 
   9   1   5     7463.46     7262.43     74.80 o 
  11   1   5     2718.79     2666.02     46.14 o 
  13   1   5      452.13      541.04     49.06 o 
  15   1   5     3173.45     3365.78     72.29 o 
 -20   2   5     1219.95     1244.94     45.14 o 
 -18   2   5       34.33       60.44     31.57 o 
 -16   2   5      111.42      131.74     27.44 o 
 -14   2   5      607.11      624.94     44.05 o 
 -12   2   5      169.36      225.32     31.53 o 
 -10   2   5     7509.94     6887.66    117.85 o 
  -8   2   5     1541.79     1425.87     53.85 o 
  -6   2   5     8039.19     7314.98    222.46 o 
  -4   2   5     1035.08     1203.18     50.80 o 
  -2   2   5     1477.97     1468.96     52.41 o 
   0   2   5      283.46      317.96     47.39 o 
   2   2   5     5480.51     5632.76    145.13 o 
   4   2   5      435.37      385.39     34.95 o 
   6   2   5      555.73      462.07     33.79 o 
   8   2   5     5387.55     5246.79     60.81 o 
  10   2   5      544.99      676.88     34.91 o 
  12   2   5     1195.97     1282.36     30.29 o 
  14   2   5      813.24      930.45     36.40 o 
 -19   3   5     2988.71     2837.63     69.35 o 
 -17   3   5       93.63      108.51     27.09 o 
 -15   3   5     4712.89     4758.76     70.94 o 
 -13   3   5     4827.76     4526.71     44.16 o 
 -11   3   5      479.69      523.90     30.72 o 
  -9   3   5    21354.45    20691.72    508.87 o 
  -7   3   5      188.16      171.44     48.42 o 
  -5   3   5    36189.80    36174.20   1518.25 o 
  -3   3   5     6741.52     7453.87    368.62 o 
  -1   3   5    12092.46    10774.18    453.01 o 
   1   3   5     6744.63     6589.58    240.40 o 
   3   3   5     5803.59     5524.21    176.16 o 
   5   3   5    10204.59     9396.69    213.68 o 
   7   3   5     6387.76     6191.03     85.43 o 
   9   3   5     3387.46     3318.25     44.94 o 
  11   3   5     3106.60     3046.45     43.09 o 
  13   3   5      535.61      546.76     25.86 o 
  15   3   5     2762.72     2750.10    101.72 o 
 -18   4   5      525.26      555.31     37.10 o 
 -16   4   5      330.57      339.72     25.33 o 
 -14   4   5     2798.20     2794.23     53.37 o 
 -12   4   5       24.14       66.76     28.66 o 
 -10   4   5     3795.90     3576.14    132.13 o 
  -8   4   5      870.98      961.12     38.76 o 
  -6   4   5    15757.92    15919.43    629.43 o 
  -4   4   5     1954.18     2252.33     58.52 o 
  -2   4   5       80.94       54.05     48.43 o 
   0   4   5     1206.51     1059.62     68.89 o 
   2   4   5     1100.84     1167.05     42.93 o 
   4   4   5     1135.42     1068.09     36.01 o 
   6   4   5     1264.55     1209.35     43.64 o 
   8   4   5     1930.94     1842.52     57.31 o 
  10   4   5      196.01      193.06     28.30 o 
  12   4   5       58.64       86.23     34.17 o 
  14   4   5     1210.55     1270.01     38.11 o 
 -17   5   5      463.90      502.57     34.84 o 
 -15   5   5    11840.77    11743.74    237.39 o 
 -13   5   5       69.69      169.37     34.61 o 
 -11   5   5     9220.73     9133.75    295.01 o 
  -9   5   5     1999.92     2118.52    114.96 o 
  -7   5   5     1020.62     1079.95     84.89 o 
  -5   5   5    30287.53    31607.94   1487.08 o 
  -3   5   5     3238.57     3380.51    349.67 o 
  -1   5   5    36054.56    34649.07   2381.61 o 
   1   5   5     4791.88     4778.92    220.01 o 
   3   5   5     2349.13     2212.79     72.08 o 
   5   5   5     3670.50     3504.55     70.43 o 
   7   5   5      129.73      116.05     28.98 o 
   9   5   5      733.85      771.49     51.84 o 
  11   5   5     6357.42     6676.98    107.01 o 
  13   5   5      267.25      181.88     46.03 o 
 -18   6   5      326.15      295.55     53.80 o 
 -16   6   5       83.96      123.79     31.77 o 
 -14   6   5       28.67       47.41     28.38 o 
 -12   6   5      700.66      713.00     48.19 o 
 -10   6   5        4.15       56.14     39.64 o 
  -8   6   5     8692.00     8589.26    276.92 o 
  -6   6   5       13.03       70.56     35.81 o 
  -4   6   5      631.28      600.76     41.34 o 
  -2   6   5     3903.79     3953.74    321.92 o 
   0   6   5      400.25      501.24     46.07 o 
   2   6   5     8516.99     8372.59    351.38 o 
   4   6   5       40.33       39.88     30.42 o 
   6   6   5       10.10      -11.11     33.02 o 
   8   6   5     4086.01     4050.81     86.46 o 
  10   6   5      174.84      140.45     40.05 o 
  12   6   5     1402.32     1430.34     39.93 o 
 -17   7   5       83.56      137.77     50.53 o 
 -15   7   5    11611.77    11977.05    291.42 o 
 -13   7   5     3975.79     4142.93     96.81 o 
 -11   7   5     1325.64     1375.30     55.60 o 
  -9   7   5     4541.77     4743.56    175.04 o 
  -7   7   5      125.20      165.76     34.12 o 
  -5   7   5    15563.96    16713.69    759.17 o 
  -3   7   5     9112.88     9450.89    537.12 o 
  -1   7   5    16306.43    16653.48   1491.03 o 
   1   7   5     5835.46     5519.54    373.25 o 
   3   7   5    11078.14    10756.11    354.52 o 
   5   7   5      767.51      868.83     29.30 o 
   7   7   5     5717.82     5848.64     82.25 o 
   9   7   5      702.18      689.40     45.72 o 
  11   7   5     1812.28     2076.99     69.00 o 
 -16   8   5     1178.55     1053.04     57.96 o 
 -14   8   5       61.93        7.19     36.88 o 
 -12   8   5     2682.78     2666.08     79.26 o 
 -10   8   5     2587.03     2692.33     85.45 o 
  -8   8   5      290.32      388.56     32.64 o 
  -6   8   5       27.69       79.33     31.82 o 
  -4   8   5      128.55      153.76     35.72 o 
  -2   8   5      206.79      265.15     45.89 o 
   0   8   5      681.95      670.31     51.61 o 
   2   8   5      951.52     1127.32    110.52 o 
   4   8   5       33.30      120.21     40.05 o 
   6   8   5        4.01       58.68     36.78 o 
   8   8   5      853.35      889.88     64.56 o 
  10   8   5      438.14      459.94     38.64 o 
 -13   9   5       77.41       54.43     43.38 o 
 -11   9   5     3969.83     3927.76    101.64 o 
  -9   9   5     1451.16     1607.82     99.29 o 
  -7   9   5       62.44      119.04     30.70 o 
  -5   9   5     9170.64     9796.38    284.99 o 
  -3   9   5      960.24     1174.22     60.36 o 
  -1   9   5    10029.26    10089.02    575.01 o 
   1   9   5     3885.88     3894.18    327.05 o 
   3   9   5      145.12      183.96     52.80 o 
   5   9   5     6345.48     6275.25    176.48 o 
   7   9   5      362.86      386.64     27.77 o 
   9   9   5     1319.40     1245.48     59.53 o 
 -12  10   5     1281.92     1202.60     69.70 o 
 -10  10   5     2451.23     2718.01    108.76 o 
  -8  10   5     3683.04     3671.12    168.62 o 
  -6  10   5     4023.78     4175.14     96.41 o 
  -4  10   5      825.52      651.21     37.87 o 
  -2  10   5     3374.80     3252.37    131.51 o 
   0  10   5      124.01      144.02     35.70 o 
   2  10   5     6154.24     5743.22    451.94 o 
   4  10   5      394.40      452.73     33.90 o 
   6  10   5      248.52      278.20     36.72 o 
   8  10   5      274.05      279.02     40.55 o 
 -11  11   5      181.22      154.63     37.07 o 
  -9  11   5     6925.98     6920.48    105.83 o 
  -7  11   5     1015.34     1004.46     38.00 o 
  -5  11   5     1629.56     1724.26     93.70 o 
  -3  11   5     4204.91     4132.36    228.20 o 
  -1  11   5       42.61       83.67     38.93 o 
   1  11   5     2482.45     2531.07    172.63 o 
   3  11   5     1244.54     1151.83    142.98 o 
   5  11   5     2297.06     1981.87    140.33 o 
  -6  12   5      458.98      359.84     40.57 o 
  -4  12   5      266.55      260.18     39.82 o 
  -2  12   5      480.90      401.23     43.10 o 
   0  12   5       67.71       98.16     37.26 o 
   2  12   5        6.29       46.88     37.84 o 
 -20   0   6     3194.07     3154.06    195.43 o 
 -18   0   6     3757.60     3812.94    133.91 o 
 -16   0   6     4844.70     4566.19     72.44 o 
 -14   0   6    13619.31    12991.44    149.63 o 
 -12   0   6      209.54      170.74     41.36 o 
 -10   0   6    10644.27     9844.63    112.64 o 
  -8   0   6      514.42      594.47     55.56 o 
  -6   0   6    12352.68    12740.45    118.31 o 
  -4   0   6    32189.36    34815.35    632.68 o 
  -2   0   6    52292.19    55833.81   1398.65 o 
   0   0   6     8852.77     8932.82    114.26 o 
   2   0   6    21275.86    21070.84    202.46 o 
   4   0   6    10772.84    10352.56    168.48 o 
   6   0   6    12243.32    11886.54    130.81 o 
   8   0   6     1227.85     1179.24     40.20 o 
  10   0   6     9828.14    10165.35    126.28 o 
  12   0   6    10146.18    10699.29     91.59 o 
  14   0   6      229.82      317.89     43.52 o 
 -19   1   6       32.84       35.48     30.07 o 
 -17   1   6     1248.02     1307.89     40.39 o 
 -15   1   6     1444.64     1353.78     33.06 o 
 -13   1   6     1288.44     1300.11     40.91 o 
 -11   1   6     1622.98     1516.84     33.30 o 
  -9   1   6      271.96      269.07     36.36 o 
  -7   1   6      627.17      652.61     38.29 o 
  -5   1   6     1285.58     1263.18     53.16 o 
  -3   1   6     2316.28     2409.60     71.34 o 
  -1   1   6     4637.73     5042.63     84.32 o 
   1   1   6        2.45       24.21     37.98 o 
   3   1   6       17.84       66.38     32.78 o 
   5   1   6      505.38      495.45     29.93 o 
   7   1   6      982.14      957.83     46.84 o 
   9   1   6     4953.25     5027.47     51.75 o 
  11   1   6        0.04       26.64     25.31 o 
  13   1   6      752.62      836.23     25.01 o 
  15   1   6        1.96       31.96     26.08 o 
 -20   2   6       46.12       55.87     24.00 o 
 -18   2   6     8416.76     8772.39    152.42 o 
 -16   2   6      291.46      303.20     27.77 o 
 -14   2   6    13011.29    12568.02    168.54 o 
 -12   2   6     5089.03     4988.45     45.18 o 
 -10   2   6      104.86      154.90     29.54 o 
  -8   2   6    11288.62    11614.53    315.66 o 
  -6   2   6    14051.22    14203.18    394.79 o 
  -4   2   6    22784.55    25364.06    788.34 o 
  -2   2   6    91210.28    88731.01   4756.24 o 
   0   2   6      173.36      226.80     38.12 o 
   2   2   6    20678.13    20643.07    439.40 o 
   4   2   6     1813.10     1974.01     60.55 o 
   6   2   6     9108.90     9097.62    170.02 o 
   8   2   6    11012.59    10745.63    109.23 o 
  10   2   6     6462.66     6691.47     38.38 o 
  12   2   6     2799.58     3022.52     50.84 o 
  14   2   6     2291.37     2392.09     74.82 o 
 -19   3   6       83.91      111.18     26.11 o 
 -17   3   6      633.00      751.17     26.77 o 
 -15   3   6     2700.02     2619.27     72.54 o 
 -13   3   6      186.77      215.18     29.54 o 
 -11   3   6     3661.57     3454.66     53.46 o 
  -9   3   6     1628.92     1494.33     51.86 o 
  -7   3   6    24938.06    24781.25    977.07 o 
  -5   3   6    21752.35    23666.36    931.04 o 
  -3   3   6     1286.38     1310.23     53.93 o 
  -1   3   6      129.88      108.30     56.43 o 
   1   3   6      756.77      704.81     35.11 o 
   3   3   6    49971.80    45501.96   1480.15 o 
   5   3   6      289.51      310.72     31.44 o 
   7   3   6     1155.68     1170.03     31.28 o 
   9   3   6      230.60      256.73     28.91 o 
  11   3   6     1232.59     1277.27     39.46 o 
  13   3   6      349.60      429.86     42.93 o 
 -18   4   6     1984.10     2003.47     38.12 o 
 -16   4   6       55.46       62.57     32.94 o 
 -14   4   6     6409.02     6488.19    102.00 o 
 -12   4   6       80.95      255.67     86.18 o 
 -10   4   6    20233.38    20288.54    682.07 o 
  -8   4   6     9463.20     9596.51    428.79 o 
  -6   4   6      297.64      446.29     50.76 o 
  -4   4   6    18135.91    19539.45    701.82 o 
  -2   4   6     5312.95     5283.07    324.96 o 
   0   4   6    18788.08    19203.28    703.12 o 
   2   4   6    14313.07    14063.76    460.08 o 
   4   4   6      130.06      226.28     32.45 o 
   6   4   6    22023.09    21961.77    359.56 o 
   8   4   6     2367.62     2418.49     45.72 o 
  10   4   6     4125.51     4363.66     48.01 o 
  12   4   6     1093.65     1151.12     41.47 o 
  14   4   6      208.77      204.05     26.83 o 
 -19   5   6       19.01       46.46     27.37 o 
 -17   5   6     1070.33     1128.30     61.89 o 
 -15   5   6      158.47      196.96     42.07 o 
 -13   5   6      197.69      217.66     31.12 o 
 -11   5   6      577.57      541.87     34.40 o 
  -9   5   6     1283.97     1176.76     43.83 o 
  -7   5   6      159.47      199.39     35.97 o 
  -5   5   6        7.81      -19.48     47.46 o 
  -3   5   6     1048.13     1149.59    103.60 o 
  -1   5   6     2771.39     2871.41    223.56 o 
   1   5   6      609.96      625.80     40.30 o 
   3   5   6      185.12      250.30     34.48 o 
   5   5   6      485.52      508.38     38.52 o 
   7   5   6      760.02      788.86     29.45 o 
   9   5   6     2958.74     3014.57     54.37 o 
  11   5   6        2.20       12.12     26.30 o 
  13   5   6      510.46      572.32     48.75 o 
 -18   6   6     3076.98     2550.37    127.73 o 
 -16   6   6     1461.84     1584.58     30.35 o 
 -14   6   6     4206.56     4091.27     79.71 o 
 -12   6   6     2436.78     2522.78     90.18 o 
 -10   6   6     5419.17     5468.87    159.54 o 
  -8   6   6    18962.00    19246.53    579.13 o 
  -6   6   6       80.00       89.76     44.88 o 
  -4   6   6     5968.33     6636.87    347.07 o 
  -2   6   6     1665.98     1602.21     88.21 o 
   0   6   6     4714.78     4789.99    290.24 o 
   2   6   6    10961.05    11419.55    401.80 o 
   4   6   6     6611.99     6513.34    161.20 o 
   6   6   6    13187.71    13501.34    243.72 o 
   8   6   6      242.35      287.83     28.62 o 
  10   6   6     1752.26     1787.33     27.94 o 
  12   6   6      106.58      134.32     34.73 o 
 -17   7   6      104.00       61.78     29.91 o 
 -15   7   6      548.84      684.70     35.18 o 
 -13   7   6     1224.50     1249.63     33.18 o 
 -11   7   6     2170.55     2313.05     56.44 o 
  -9   7   6       56.41      101.13     32.68 o 
  -7   7   6      406.96      388.89     43.39 o 
  -5   7   6      120.45      242.94     44.80 o 
  -3   7   6     1121.04     1054.95     87.22 o 
  -1   7   6      174.24      280.87     40.18 o 
   1   7   6      159.72      163.71     41.93 o 
   3   7   6     1367.16     1405.55     70.79 o 
   5   7   6        3.75       56.79     30.67 o 
   7   7   6      166.22      172.02     26.74 o 
   9   7   6      269.33      275.55     27.24 o 
  11   7   6        6.30       24.92     35.21 o 
 -16   8   6      186.29      157.04     38.85 o 
 -14   8   6     3552.60     3633.80     86.41 o 
 -12   8   6      249.08      237.40     44.18 o 
 -10   8   6     7865.21     7672.62    144.90 o 
  -8   8   6     4462.34     4661.09    156.09 o 
  -6   8   6       73.79      126.03     36.99 o 
  -4   8   6     5501.94     5833.40    263.01 o 
  -2   8   6     1458.93     1752.74    208.19 o 
   0   8   6     4768.95     4933.63    351.21 o 
   2   8   6     6076.23     6019.69    320.75 o 
   4   8   6      589.72      631.44     29.97 o 
   6   8   6    11728.90    11929.32    299.43 o 
   8   8   6      585.47      606.01     28.33 o 
  10   8   6     1665.45     1517.06     52.43 o 
 -15   9   6        7.50      -56.16     56.16 o 
 -13   9   6      197.99      110.33     36.81 o 
 -11   9   6     5104.37     5461.08    104.46 o 
  -9   9   6       69.09       91.36     47.85 o 
  -7   9   6     5154.21     5628.44    158.25 o 
  -5   9   6     1545.81     1527.79     63.82 o 
  -3   9   6     1266.18     1187.86     45.62 o 
  -1   9   6      832.18     1028.29     49.17 o 
   1   9   6     1685.75     1568.50    150.54 o 
   3   9   6    11483.42    11157.45    532.15 o 
   5   9   6       30.04       26.54     31.40 o 
   7   9   6      377.65      405.70     37.65 o 
   9   9   6       44.87       23.00     31.91 o 
 -12  10   6      327.74      268.04     46.46 o 
 -10  10   6     1093.74     1116.13     75.92 o 
  -8  10   6      994.27     1069.00     55.39 o 
  -6  10   6     1203.50     1268.29     50.19 o 
  -4  10   6     1846.82     1843.29     39.69 o 
  -2  10   6     3102.85     3178.78    148.88 o 
   0  10   6      428.28      529.29     85.06 o 
   2  10   6     3021.56     3099.74    251.54 o 
   4  10   6       50.43       64.18     31.19 o 
   6  10   6     2380.97     2230.78    114.24 o 
  -9  11   6        2.39        3.04     48.62 o 
  -7  11   6     2069.37     2156.28    177.18 o 
  -5  11   6      266.86      251.63     39.60 o 
  -3  11   6      488.38      461.96     42.01 o 
  -1  11   6      802.35      692.29     42.79 o 
   1  11   6      348.79      272.29     62.21 o 
   3  11   6     4572.76     4525.10    121.29 o 
   5  11   6       37.13       77.52     39.55 o 
  -6  12   6     1395.92     1317.60     88.15 o 
  -4  12   6     1549.18     1430.61    148.57 o 
  -2  12   6     7040.20     7048.69    278.26 o 
   0  12   6       56.07       43.66     58.35 o 
 -19   1   7      501.80      419.76     26.79 o 
 -17   1   7     2323.85     2445.34     47.39 o 
 -15   1   7     1243.45     1258.30     28.23 o 
 -13   1   7    22904.24    21910.81    160.97 o 
 -11   1   7      141.05      237.31     37.84 o 
  -9   1   7     6361.11     6456.76    145.97 o 
  -7   1   7     1576.17     1601.58     43.35 o 
  -5   1   7     1016.58     1012.32     58.19 o 
  -3   1   7    35092.73    38641.00    566.53 o 
  -1   1   7      155.22      159.67     46.79 o 
   1   1   7    23329.46    22824.67    253.66 o 
   3   1   7     3751.16     3603.25     62.15 o 
   5   1   7     1625.08     1596.28     30.13 o 
   7   1   7     1182.82     1224.21     43.56 o 
   9   1   7      852.34      888.16     26.77 o 
  11   1   7      357.88      340.86     26.21 o 
  13   1   7     3961.51     4299.37     62.86 o 
 -20   2   7      118.65       54.22     25.53 o 
 -18   2   7     1073.02     1111.64     32.28 o 
 -16   2   7     2682.82     2713.68     48.91 o 
 -14   2   7       21.12       11.45     26.42 o 
 -12   2   7     3591.74     3533.14    116.35 o 
 -10   2   7      208.78      202.10     34.29 o 
  -8   2   7     5143.76     5203.69    169.43 o 
  -6   2   7     3126.09     3231.95     44.82 o 
  -4   2   7     4844.81     5137.50    174.00 o 
  -2   2   7     6331.86     6495.08    132.76 o 
   0   2   7     1430.79     1391.13     35.56 o 
   2   2   7     1759.73     1460.56     42.08 o 
   4   2   7      322.68      390.67     36.24 o 
   6   2   7        0.14       65.50     30.41 o 
   8   2   7      352.64      434.80     28.78 o 
  10   2   7       28.27      102.33     27.08 o 
  12   2   7      210.94      220.86     37.70 o 
  14   2   7       62.59      108.25     27.29 o 
 -19   3   7      245.49      230.18     24.55 o 
 -17   3   7     3665.13     3790.91     57.32 o 
 -15   3   7      232.70      319.34     42.68 o 
 -13   3   7     6223.71     6146.89    129.32 o 
 -11   3   7     4447.44     4482.40    167.35 o 
  -9   3   7      126.26      149.01     42.56 o 
  -7   3   7    17580.14    17638.59    527.20 o 
  -5   3   7      176.75      239.98     43.23 o 
  -3   3   7    21294.45    21650.53    805.16 o 
  -1   3   7     1965.46     1832.95     85.46 o 
   1   3   7     5924.37     5749.43    178.67 o 
   3   3   7     5336.43     4966.48     87.36 o 
   5   3   7     3396.71     3222.02     71.62 o 
   7   3   7     4685.10     4521.86     62.61 o 
   9   3   7     1623.66     1519.24     27.00 o 
  11   3   7     1373.41     1335.07     31.98 o 
  13   3   7     1368.98     1399.61    100.25 o 
 -18   4   7     1393.59     1442.75     43.32 o 
 -16   4   7     2435.03     2470.08     49.07 o 
 -14   4   7     2343.28     2436.41     71.60 o 
 -12   4   7     1652.94     1642.87     52.25 o 
 -10   4   7     1484.39     1510.28     37.91 o 
  -8   4   7     2839.43     2920.36    100.04 o 
  -6   4   7      243.61      212.01     38.00 o 
  -4   4   7      293.86      388.86     49.68 o 
  -2   4   7     4694.99     4706.01    266.26 o 
   0   4   7      748.71      717.91     39.34 o 
   2   4   7     3728.77     3317.38     96.11 o 
   4   4   7      135.95      142.83     30.89 o 
   6   4   7      619.50      657.21     31.99 o 
   8   4   7       74.73      113.81     28.95 o 
  10   4   7      526.45      544.33     37.17 o 
  12   4   7      465.27      542.53     28.13 o 
 -19   5   7     3018.67     2839.96    139.64 o 
 -17   5   7     1972.88     1987.29     55.66 o 
 -15   5   7      743.40      744.67     32.16 o 
 -13   5   7      261.70      303.54     31.54 o 
 -11   5   7     4903.99     4997.12    169.61 o 
  -9   5   7     4949.15     5267.40    163.45 o 
  -7   5   7    30510.80    31915.79    780.34 o 
  -5   5   7      221.57      223.11     47.26 o 
  -3   5   7    22979.65    23964.26   1139.75 o 
  -1   5   7      499.68      499.62     41.97 o 
   1   5   7    10423.89    10368.38    449.46 o 
   3   5   7     6737.89     6548.93    183.48 o 
   5   5   7       83.69       97.40     37.10 o 
   7   5   7    16088.03    16214.86    228.85 o 
   9   5   7       59.27       81.62     26.86 o 
  11   5   7     4273.88     4498.40     38.15 o 
 -18   6   7        2.16       16.29     33.32 o 
 -16   6   7      443.77      388.63     32.06 o 
 -14   6   7      447.09      402.06     35.94 o 
 -12   6   7      536.59      610.12     45.06 o 
 -10   6   7      499.45      512.18     36.98 o 
  -8   6   7      417.69      414.10     38.65 o 
  -6   6   7     2706.05     2811.44     73.59 o 
  -4   6   7     2060.41     2405.25    114.88 o 
  -2   6   7      104.39      244.13     68.41 o 
   0   6   7     4210.23     4288.33    318.83 o 
   2   6   7      411.57      496.25     36.28 o 
   4   6   7     4942.27     4981.85    145.41 o 
   6   6   7      357.57      437.61     37.54 o 
   8   6   7        8.72       40.04     27.15 o 
  10   6   7     1029.80     1141.10     31.47 o 
  12   6   7      118.66       79.70     26.51 o 
 -17   7   7     4020.21     3746.66    160.38 o 
 -15   7   7      108.56      109.23     52.47 o 
 -13   7   7      102.90      189.80     39.91 o 
 -11   7   7     7405.98     7732.76    144.06 o 
  -9   7   7      873.93      976.78     57.42 o 
  -7   7   7    31275.44    33671.41    732.46 o 
  -5   7   7      974.71     1001.71     78.09 o 
  -3   7   7     8762.43     9500.74    769.17 o 
  -1   7   7     3207.45     3353.87    171.65 o 
   1   7   7       68.65      130.97     50.45 o 
   3   7   7     4496.13     4678.26    173.50 o 
   5   7   7     2573.89     2653.08     62.43 o 
   7   7   7     7064.57     7244.88    114.49 o 
   9   7   7     2399.80     2442.52     73.32 o 
  11   7   7     2136.17     1875.08     82.13 o 
 -16   8   7      391.82      490.60     52.21 o 
 -14   8   7     1880.00     1954.96     91.76 o 
 -12   8   7     2901.89     3105.84     74.66 o 
 -10   8   7     1564.99     1550.83     54.38 o 
  -8   8   7     1142.09     1210.31     39.23 o 
  -6   8   7      196.55      525.56     58.63 o 
  -4   8   7     8362.88     8645.26    354.81 o 
  -2   8   7     2917.86     3169.91    249.68 o 
   0   8   7      365.25      347.93     37.68 o 
   2   8   7      420.60      474.82     68.32 o 
   4   8   7       50.21       16.65     32.38 o 
   6   8   7      476.91      449.52     30.41 o 
   8   8   7      394.32      390.81     41.65 o 
  10   8   7        4.07       77.48     30.04 o 
 -15   9   7      480.64      346.14     87.55 o 
 -13   9   7     1829.22     1899.74     41.89 o 
 -11   9   7      277.77      305.27     44.59 o 
  -9   9   7     5711.00     6019.88    154.07 o 
  -7   9   7     3746.50     4114.60     95.69 o 
  -5   9   7      517.22      540.15     47.84 o 
  -3   9   7    10662.20    11250.76    458.58 o 
  -1   9   7      152.71      116.23     70.30 o 
   1   9   7     6194.11     6053.18    257.40 o 
   3   9   7     1733.40     1740.14     68.61 o 
   5   9   7       59.20       96.89     29.60 o 
   7   9   7     4817.46     4631.54    118.22 o 
 -12  10   7      373.53      488.00     65.83 o 
 -10  10   7      462.25      334.26     37.41 o 
  -8  10   7       49.77       58.13     42.11 o 
  -6  10   7     2391.46     2347.64     63.50 o 
  -4  10   7        4.36       51.79     39.77 o 
  -2  10   7      603.30      686.62     51.19 o 
   0  10   7     1511.13     1366.92     44.91 o 
   2  10   7     3629.05     3716.62    214.53 o 
   4  10   7     2835.69     2857.72    147.24 o 
   6  10   7       57.80       94.05     43.31 o 
  -9  11   7       64.66      125.18     44.03 o 
  -7  11   7     1319.14     1190.51     95.63 o 
  -5  11   7      333.61      256.12     45.46 o 
  -3  11   7     1757.61     1708.78     82.60 o 
  -1  11   7     3112.56     3069.05    115.52 o 
   1  11   7      863.66      738.62     78.11 o 
   3  11   7      937.49      728.70     38.10 o 
  -4  12   7     1639.83     1303.76    107.87 o 
  -2  12   7      212.57       94.69     72.42 o 
   0  12   7       60.56      110.93     67.40 o 
 -20   0   8     3951.04     3917.41    104.57 o 
 -18   0   8     1275.99     1255.93     54.15 o 
 -16   0   8     3055.53     2995.15     40.57 o 
 -14   0   8      565.33      646.36     86.48 o 
 -12   0   8    24683.88    24311.91     94.70 o 
 -10   0   8     2013.53     2193.63    260.55 o 
  -8   0   8    94991.31    96761.71   2103.53 o 
  -6   0   8    17411.90    17719.04    285.13 o 
  -4   0   8      484.84      489.87     60.92 o 
  -2   0   8    31353.54    34113.47    772.81 o 
   0   0   8     7066.14     6602.15    180.63 o 
   2   0   8    60713.45    59126.70    187.95 o 
   4   0   8    18216.90    18565.17     62.17 o 
   6   0   8     2717.06     2718.95     38.43 o 
   8   0   8    20437.80    20694.48    272.44 o 
  10   0   8     1811.71     1882.77     87.40 o 
  12   0   8     3433.65     3559.44    102.66 o 
 -19   1   8      187.38      207.56     47.25 o 
 -17   1   8       94.99      154.00     25.74 o 
 -15   1   8      349.28      333.08     58.93 o 
 -13   1   8     5448.69     5332.24     69.21 o 
 -11   1   8      397.74      430.42     34.94 o 
  -9   1   8      575.53      614.46     36.66 o 
  -7   1   8     1737.94     1842.02     35.32 o 
  -5   1   8     3454.36     3653.41     75.46 o 
  -3   1   8    33088.09    35424.32    546.95 o 
  -1   1   8      290.45      260.50     42.65 o 
   1   1   8       45.56      115.97     34.93 o 
   3   1   8     1903.31     2006.40     34.70 o 
   5   1   8     6376.50     6574.35     44.21 o 
   7   1   8     2375.60     2357.88     44.56 o 
   9   1   8       16.45      -11.87     25.29 o 
  11   1   8       29.08       97.52     32.33 o 
  13   1   8      488.81      425.48     52.63 o 
 -20   2   8     1513.79     1442.83     71.83 o 
 -18   2   8      553.14      575.66     27.50 o 
 -16   2   8    10187.67     9943.58    148.59 o 
 -14   2   8     2140.60     2100.79     35.66 o 
 -12   2   8    14188.10    14432.74    320.68 o 
 -10   2   8     3203.45     3086.18     99.13 o 
  -8   2   8     3629.59     3851.92     82.03 o 
  -6   2   8    22866.39    23233.39    506.36 o 
  -4   2   8      974.97     1241.64     45.15 o 
  -2   2   8     6207.63     6835.36    192.39 o 
   0   2   8     1856.19     2059.34     42.31 o 
   2   2   8     2578.07     2663.34     57.00 o 
   4   2   8    14349.10    14609.82    212.45 o 
   6   2   8     6030.03     6003.59     73.53 o 
   8   2   8     6611.49     6805.93     91.85 o 
  10   2   8      249.34      331.59     33.00 o 
  12   2   8     1379.15     1410.20     30.72 o 
 -19   3   8     1005.10     1017.40     42.26 o 
 -17   3   8      724.05      790.73     42.30 o 
 -15   3   8     1426.64     1489.16     32.20 o 
 -13   3   8     1306.20     1275.36     35.18 o 
 -11   3   8     1971.07     1951.03     64.23 o 
  -9   3   8    10851.83    11036.85    271.55 o 
  -7   3   8      116.61      109.20     46.62 o 
  -5   3   8     2179.83     2299.81    145.37 o 
  -3   3   8     2839.85     2848.93    117.17 o 
  -1   3   8     3663.01     3537.03    147.70 o 
   1   3   8     1318.23     1101.32     35.73 o 
   3   3   8      486.16      471.55     30.44 o 
   5   3   8     4535.28     4585.44     80.55 o 
   7   3   8       14.08        7.84     27.40 o 
   9   3   8      183.33      257.11     29.90 o 
  11   3   8     3561.13     3751.02     31.03 o 
  13   3   8       13.24      103.84     36.39 o 
 -18   4   8     2806.58     2850.42     47.93 o 
 -16   4   8     2834.80     2775.43     60.97 o 
 -14   4   8     1893.14     2010.64     86.14 o 
 -12   4   8    11026.53    11228.92    408.82 o 
 -10   4   8      335.27      430.70     41.34 o 
  -8   4   8    11450.33    11956.25    343.49 o 
  -6   4   8     3169.94     3571.43    217.10 o 
  -4   4   8     3885.78     4282.78    186.06 o 
  -2   4   8    20962.34    21204.98    958.72 o 
   0   4   8     6332.24     6737.72    249.45 o 
   2   4   8     4505.70     4446.68    105.57 o 
   4   4   8     8387.33     8627.22    179.83 o 
   6   4   8     1444.97     1442.43     30.58 o 
   8   4   8    12147.44    12435.95    142.66 o 
  10   4   8      139.72      217.32     28.37 o 
  12   4   8     3501.25     3564.16     94.07 o 
 -19   5   8        7.87       22.96     51.21 o 
 -17   5   8      459.27      526.99     32.73 o 
 -15   5   8       62.38       19.05     39.53 o 
 -13   5   8     1712.33     1660.10     52.76 o 
 -11   5   8      191.07      314.55     34.60 o 
  -9   5   8     2440.55     2489.01     86.99 o 
  -7   5   8     1371.14     1439.43     40.40 o 
  -5   5   8     3175.62     3616.34    104.67 o 
  -3   5   8    12472.81    12890.64    567.67 o 
  -1   5   8      609.52      659.95     66.70 o 
   1   5   8      450.53      560.64     38.97 o 
   3   5   8     1991.85     1982.36     42.33 o 
   5   5   8     6867.99     6994.19    189.76 o 
   7   5   8      886.75      874.87     39.51 o 
   9   5   8        0.91       74.99     24.87 o 
  11   5   8       32.29      100.49     37.80 o 
 -18   6   8      406.81      358.71     48.07 o 
 -16   6   8     6705.20     6680.32    164.10 o 
 -14   6   8     1224.79     1198.40     32.38 o 
 -12   6   8     3640.48     3546.42    108.23 o 
 -10   6   8      760.69      802.37     58.68 o 
  -8   6   8     1958.05     2120.72     60.29 o 
  -6   6   8     4511.26     5054.50    133.43 o 
  -4   6   8     5092.81     5558.60    232.48 o 
  -2   6   8     5184.16     5256.73    265.12 o 
   0   6   8    23617.11    23810.41   1400.01 o 
   2   6   8     2098.74     2056.02     67.36 o 
   4   6   8     4665.22     4898.79    133.16 o 
   6   6   8      525.35      570.47     39.32 o 
   8   6   8     2490.20     2662.42     51.14 o 
  10   6   8     2769.39     2879.49     80.76 o 
 -17   7   8       45.37       45.16     34.14 o 
 -15   7   8      301.23      239.00     32.37 o 
 -13   7   8      779.73      839.15     48.03 o 
 -11   7   8      278.21      257.32     33.79 o 
  -9   7   8       59.97      145.17     34.76 o 
  -7   7   8        2.42       33.28     45.04 o 
  -5   7   8      349.00      400.90     45.32 o 
  -3   7   8     3849.59     4087.63    298.92 o 
  -1   7   8      243.25      290.35     46.45 o 
   1   7   8      666.42      708.90     57.75 o 
   3   7   8       51.85      123.31     33.49 o 
   5   7   8      353.89      370.79     30.94 o 
   7   7   8      307.87      348.40     27.42 o 
   9   7   8        4.30       62.44     28.90 o 
 -16   8   8     2196.53     1812.59    129.93 o 
 -14   8   8      889.18      807.08     57.68 o 
 -12   8   8     3148.32     3199.27     74.04 o 
 -10   8   8       79.49      235.56     69.78 o 
  -8   8   8      542.13      574.10     37.19 o 
  -6   8   8     1336.07     1372.07     89.95 o 
  -4   8   8     1843.48     1933.68     78.25 o 
  -2   8   8     6986.09     7245.37    537.94 o 
   0   8   8     4032.56     4027.48    178.78 o 
   2   8   8      389.43      406.56     63.34 o 
   4   8   8     1999.33     2010.64     69.56 o 
   6   8   8      333.11      337.67     33.63 o 
   8   8   8     2527.85     2473.18     78.20 o 
 -13   9   8      291.12      272.88     37.11 o 
 -11   9   8        7.46       77.27     36.70 o 
  -9   9   8      234.87      314.59     42.46 o 
  -7   9   8      232.72      251.26    112.02 o 
  -5   9   8        6.38       74.09     45.28 o 
  -3   9   8     4780.26     5154.99    191.64 o 
  -1   9   8      296.71      434.88     47.63 o 
   1   9   8     1948.09     2037.09     81.70 o 
   3   9   8      464.00      517.09     33.98 o 
   5   9   8      502.05      438.99     42.71 o 
   7   9   8      195.41      108.17     34.59 o 
 -12  10   8     2124.49     2089.60     89.79 o 
 -10  10   8      551.41      319.03     62.58 o 
  -8  10   8     2276.37     2275.25    139.36 o 
  -6  10   8     2820.48     3073.94     75.26 o 
  -4  10   8      281.82      320.81     40.14 o 
  -2  10   8     2527.31     2583.75     77.64 o 
   0  10   8      267.82      378.15     72.09 o 
   2  10   8     2523.88     2541.80    111.81 o 
   4  10   8     1698.58     1493.28     47.69 o 
  -9  11   8       12.03       80.48     48.68 o 
  -7  11   8      194.14      212.51     44.42 o 
  -5  11   8       48.23      -40.88     40.88 o 
  -3  11   8     1062.08     1209.68     68.99 o 
  -1  11   8       81.74       85.84     34.52 o 
   1  11   8      970.56      937.48     53.26 o 
   3  11   8      123.57       63.11     38.53 o 
 -19   1   9     4704.87     4853.49     87.77 o 
 -17   1   9     1054.96      984.73     32.55 o 
 -15   1   9     4527.03     4362.95    110.25 o 
 -13   1   9      416.23      469.04     33.20 o 
 -11   1   9      638.58      831.00     45.49 o 
  -9   1   9    11438.59    11661.48     84.43 o 
  -7   1   9      731.08      877.46     43.26 o 
  -5   1   9    43343.57    44640.89    762.94 o 
  -3   1   9     1443.29     1499.16     35.17 o 
  -1   1   9    20386.63    20427.09    414.70 o 
   1   1   9      752.54      757.91     40.68 o 
   3   1   9     4648.96     4557.09     34.94 o 
   5   1   9     3023.67     3017.98     30.42 o 
   7   1   9      489.43      526.10     26.28 o 
   9   1   9     8835.35     9039.36     59.64 o 
  11   1   9      185.45      153.07     25.11 o 
 -20   2   9      508.97      528.19     39.65 o 
 -18   2   9      335.26      301.73     33.63 o 
 -16   2   9      897.95      888.09     33.74 o 
 -14   2   9     3265.74     3305.66     66.24 o 
 -12   2   9        0.10       25.54     36.90 o 
 -10   2   9     1550.36     1567.44     37.68 o 
  -8   2   9     3043.54     3284.93     72.10 o 
  -6   2   9     1838.58     1808.17     48.10 o 
  -4   2   9      240.00      210.72     43.40 o 
  -2   2   9      171.88      152.04     37.45 o 
   0   2   9     1496.93     1536.14     32.23 o 
   2   2   9      836.27      862.71     33.28 o 
   4   2   9     1874.30     1989.13     31.35 o 
   6   2   9     1907.93     1925.70     51.70 o 
   8   2   9       79.84      208.14     37.21 o 
  10   2   9      534.89      583.17     36.66 o 
  12   2   9      176.98      226.49     25.31 o 
 -19   3   9      511.42      424.83     44.05 o 
 -17   3   9      282.31      290.49     31.57 o 
 -15   3   9     6246.65     6201.13     98.89 o 
 -13   3   9       71.68      125.54     36.03 o 
 -11   3   9     5263.40     5594.52    188.67 o 
  -9   3   9     2846.31     2837.52     81.90 o 
  -7   3   9      100.25      117.17     40.17 o 
  -5   3   9    19166.78    20863.96    835.11 o 
  -3   3   9      105.44      114.18     41.62 o 
  -1   3   9    12290.97    12169.74    391.68 o 
   1   3   9      481.70      458.45     30.03 o 
   3   3   9     1632.65     1501.96     34.35 o 
   5   3   9     3075.51     3163.76     59.25 o 
   7   3   9     1174.47     1234.99     43.20 o 
   9   3   9     2272.99     2288.50     41.72 o 
  11   3   9      759.20      648.48     51.31 o 
 -18   4   9     1937.00     1934.40     75.62 o 
 -16   4   9      585.79      615.35     34.62 o 
 -14   4   9     1934.58     1831.35     68.02 o 
 -12   4   9     3112.85     3174.36     73.20 o 
 -10   4   9     4707.57     5062.29    142.84 o 
  -8   4   9     6796.92     7224.54    206.66 o 
  -6   4   9     4639.03     4887.86    193.38 o 
  -4   4   9      731.16      703.13     41.28 o 
  -2   4   9     9760.86     9954.60    293.27 o 
   0   4   9     1950.09     2004.16     60.86 o 
   2   4   9      719.72      773.17     31.64 o 
   4   4   9       50.99       83.70     35.04 o 
   6   4   9     1236.54     1295.00     39.83 o 
   8   4   9      676.51      713.15     31.20 o 
  10   4   9      850.08      916.44     60.67 o 
 -19   5   9      110.63       34.64     43.64 o 
 -17   5   9     2943.66     3006.50     64.17 o 
 -15   5   9     1515.11     1604.38     69.09 o 
 -13   5   9     4263.87     4550.46    140.00 o 
 -11   5   9    17393.46    18294.27    588.43 o 
  -9   5   9      233.13      418.62     60.27 o 
  -7   5   9    13226.10    14406.11    496.73 o 
  -5   5   9      951.64     1135.95     57.92 o 
  -3   5   9     1421.36     1507.16     79.16 o 
  -1   5   9    22469.40    22524.04   1104.90 o 
   1   5   9     1874.03     1900.49     53.79 o 
   3   5   9    14474.43    14684.65    332.25 o 
   5   5   9     3074.49     3117.99     85.91 o 
   7   5   9      339.67      344.35     33.10 o 
   9   5   9     2626.29     2770.46     60.03 o 
  11   5   9      718.84      674.29     47.94 o 
 -18   6   9       75.66      106.96     31.68 o 
 -16   6   9       10.39       76.77     36.28 o 
 -14   6   9       45.44       72.67     33.06 o 
 -12   6   9      701.76      794.56     48.35 o 
 -10   6   9      129.87       81.42     58.27 o 
  -8   6   9      430.06      565.21     92.74 o 
  -6   6   9      528.08      649.02     47.20 o 
  -4   6   9     1674.76     1787.78     45.00 o 
  -2   6   9      904.32     1005.99     84.99 o 
   0   6   9       60.47       48.68     37.38 o 
   2   6   9      930.42      935.52     78.00 o 
   4   6   9     1553.18     1610.56     33.67 o 
   6   6   9      640.21      721.40     31.59 o 
   8   6   9       92.82      112.55     27.77 o 
  10   6   9        1.88       45.39     28.66 o 
 -17   7   9      118.53       73.97     40.96 o 
 -15   7   9     4296.36     4537.71    104.96 o 
 -13   7   9     1063.80     1145.62     46.76 o 
 -11   7   9     9639.00    10064.61    233.06 o 
  -9   7   9      629.72      797.35     42.11 o 
  -7   7   9       88.12      208.57    134.13 o 
  -5   7   9     2551.09     2955.66     60.56 o 
  -3   7   9      503.92      479.14     38.31 o 
  -1   7   9     4539.02     4748.41    243.54 o 
   1   7   9     4145.15     4251.85    176.27 o 
   3   7   9     1879.44     1834.63     67.98 o 
   5   7   9     2320.38     2397.11     54.43 o 
   7   7   9     1684.82     1716.37     49.10 o 
   9   7   9       38.96       65.21     29.94 o 
 -16   8   9      679.14      592.70     46.61 o 
 -14   8   9     2184.36     2155.67     80.78 o 
 -12   8   9     1839.78     1756.47     41.44 o 
 -10   8   9       10.06       80.78     43.34 o 
  -8   8   9      547.44      617.78     73.09 o 
  -6   8   9      258.26      361.00     44.67 o 
  -4   8   9       42.00       30.68     47.06 o 
  -2   8   9     1842.88     1843.20    150.32 o 
   0   8   9      296.98      269.42     43.48 o 
   2   8   9      195.82      258.43     51.86 o 
   4   8   9     1436.92     1432.46     56.63 o 
   6   8   9      264.85      251.49     28.26 o 
   8   8   9      732.63      566.67     36.22 o 
 -13   9   9     1904.70     1779.41    166.83 o 
 -11   9   9     3825.21     4017.67     57.85 o 
  -9   9   9      830.65      830.50     93.82 o 
  -7   9   9     5709.54     6280.75     62.67 o 
  -5   9   9     1565.93     1840.62     80.78 o 
  -3   9   9      143.93      130.83     66.06 o 
  -1   9   9    10271.13    10662.81    658.93 o 
   1   9   9       54.72       28.78     44.45 o 
   3   9   9     8295.05     8489.32    269.14 o 
   5   9   9     1374.44     1270.89    117.41 o 
 -12  10   9      394.64      346.99     38.68 o 
 -10  10   9     1745.40     1425.15    138.55 o 
  -8  10   9        2.58       32.26     81.50 o 
  -6  10   9     2956.12     3136.86     92.89 o 
  -4  10   9      990.82      874.86     67.28 o 
  -2  10   9     2303.30     2579.82     63.45 o 
   0  10   9     1072.32      975.53     83.93 o 
   2  10   9      975.94      909.30     49.27 o 
   4  10   9      222.01      134.10     35.93 o 
  -9  11   9     3034.54     2454.55    287.57 o 
  -7  11   9      290.27      206.37     64.32 o 
  -5  11   9     8518.93     8371.60    266.03 o 
  -3  11   9       40.88      -28.02     36.65 o 
  -1  11   9     1018.96      921.51     89.65 o 
   1  11   9      405.24      215.76     37.21 o 
 -20   0  10      526.27      532.70     64.79 o 
 -18   0  10      879.91      973.61    114.46 o 
 -16   0  10     7542.55     7222.88    108.66 o 
 -14   0  10     5869.67     5881.84     52.51 o 
 -12   0  10     8264.48     8454.87     87.87 o 
 -10   0  10    12919.95    13838.53    270.99 o 
  -8   0  10     1092.67     1221.09     76.71 o 
  -6   0  10     4833.19     5403.11    121.61 o 
  -4   0  10     9064.54     9819.73    266.58 o 
  -2   0  10    11820.91    12743.68    385.80 o 
   0   0  10    39143.48    39855.11   1082.96 o 
   2   0  10    14303.01    14792.46    189.80 o 
   4   0  10     1205.32     1266.43     45.99 o 
   6   0  10     6689.90     7056.06     77.20 o 
   8   0  10     1250.49     1318.69     45.67 o 
  10   0  10    13341.76    14042.01     78.80 o 
 -19   1  10      655.59      670.02     34.61 o 
 -17   1  10      657.73      644.66     28.73 o 
 -15   1  10      233.69      196.13     28.00 o 
 -13   1  10      184.42      253.32     34.16 o 
 -11   1  10     1858.33     1950.72     40.74 o 
  -9   1  10      734.71      772.30     37.53 o 
  -7   1  10     3583.79     3766.59     44.70 o 
  -5   1  10     2131.02     2233.35     47.19 o 
  -3   1  10       91.96       92.00     33.13 o 
  -1   1  10      130.20      191.18     36.84 o 
   1   1  10       56.42      102.08     35.50 o 
   3   1  10      203.95      265.02     30.86 o 
   5   1  10     4502.39     4642.38     43.86 o 
   7   1  10      143.72      214.42     26.93 o 
   9   1  10      352.37      336.82     28.28 o 
  11   1  10       35.09        5.36     31.48 o 
 -20   2  10     1788.90     1613.84    157.29 o 
 -18   2  10      943.31      989.53     30.71 o 
 -16   2  10      254.72      282.09     48.52 o 
 -14   2  10    20801.21    20610.11    531.96 o 
 -12   2  10      112.50      121.60     32.70 o 
 -10   2  10     7508.81     7957.85    228.42 o 
  -8   2  10     2107.38     2229.38     40.52 o 
  -6   2  10      658.92      633.56     50.12 o 
  -4   2  10    21946.87    23529.27    540.13 o 
  -2   2  10     4475.95     4884.55    139.21 o 
   0   2  10     5570.90     5553.89    116.59 o 
   2   2  10    12202.60    12511.41    146.93 o 
   4   2  10      947.95      964.66     29.15 o 
   6   2  10     6603.39     6610.09     70.93 o 
   8   2  10      106.57      119.82     35.56 o 
  10   2  10     1946.51     2057.06     53.18 o 
 -19   3  10      680.73      565.80     33.68 o 
 -17   3  10      294.66      339.70     30.30 o 
 -15   3  10      754.56      766.96     32.74 o 
 -13   3  10      431.42      442.70     43.82 o 
 -11   3  10     3600.67     3798.23     70.72 o 
  -9   3  10     6558.94     7197.56    163.18 o 
  -7   3  10     2216.76     2323.35     72.22 o 
  -5   3  10      427.17      610.35     52.72 o 
  -3   3  10     3555.49     3583.32     99.26 o 
  -1   3  10    27153.87    27415.59    665.02 o 
   1   3  10     1288.10     1331.64     39.08 o 
   3   3  10      164.42      252.18     30.04 o 
   5   3  10       29.63        8.53     38.45 o 
   7   3  10     3294.61     3205.81     34.69 o 
   9   3  10     1230.95     1155.26     61.19 o 
  11   3  10        0.22       30.54     35.44 o 
 -18   4  10     1950.73     1973.97     47.75 o 
 -16   4  10      842.36      870.41     46.45 o 
 -14   4  10     2622.55     2693.28    104.15 o 
 -12   4  10       69.17       81.59     38.40 o 
 -10   4  10    17880.11    18625.11    532.82 o 
  -8   4  10      292.67      351.91     35.97 o 
  -6   4  10    24987.21    26247.63   1041.22 o 
  -4   4  10     1859.51     1833.61     79.59 o 
  -2   4  10      806.89      897.59     54.13 o 
   0   4  10    12520.94    12492.37    364.76 o 
   2   4  10       84.08       99.20     28.92 o 
   4   4  10    11831.17    12058.59    219.43 o 
   6   4  10     3838.79     4016.14     83.60 o 
   8   4  10      348.92      354.30     28.46 o 
  10   4  10     4944.00     5185.59     94.62 o 
 -19   5  10       98.09        7.68     99.30 o 
 -17   5  10       23.76       23.91     31.45 o 
 -15   5  10      170.63      190.63     40.30 o 
 -13   5  10      465.06      511.42     50.19 o 
 -11   5  10      284.35      438.06     50.84 o 
  -9   5  10       14.47      -37.72     37.72 o 
  -7   5  10     1125.67     1255.66     47.69 o 
  -5   5  10     1511.83     1608.52     68.95 o 
  -3   5  10       56.39      120.03     40.70 o 
  -1   5  10      247.09      303.16     38.27 o 
   1   5  10       15.19       73.41     33.53 o 
   3   5  10      444.31      486.94     27.28 o 
   5   5  10     2511.73     2637.92     72.76 o 
   7   5  10      105.07       69.51     25.11 o 
   9   5  10       50.82       34.92     29.08 o 
 -18   6  10     1661.07     1396.19    125.19 o 
 -16   6  10      469.06      459.30     44.17 o 
 -14   6  10     5632.28     5577.98    160.14 o 
 -12   6  10     2966.87     3059.94    115.16 o 
 -10   6  10    11632.49    12138.11    211.79 o 
  -8   6  10     1358.56     1451.60     61.05 o 
  -6   6  10     8888.07     9497.51    200.10 o 
  -4   6  10     4349.74     4701.92    226.85 o 
  -2   6  10      189.19      263.56     58.23 o 
   0   6  10      842.58      916.57     59.70 o 
   2   6  10       74.20      109.52     29.28 o 
   4   6  10     5074.29     4940.73    119.97 o 
   6   6  10     3192.18     3407.70     66.49 o 
   8   6  10     2060.85     2145.10     50.86 o 
 -17   7  10     1045.02      929.74     82.83 o 
 -15   7  10      210.63      318.56     34.36 o 
 -13   7  10        5.60       31.68     38.03 o 
 -11   7  10      545.48      633.45     34.68 o 
  -9   7  10      636.88      723.55     64.39 o 
  -7   7  10     3025.63     3238.35     68.00 o 
  -5   7  10       83.17       67.73    101.40 o 
  -3   7  10      311.28      332.69     41.76 o 
  -1   7  10       53.43       -3.90     45.40 o 
   1   7  10       32.34       36.96     29.87 o 
   3   7  10      114.60      171.05     38.29 o 
   5   7  10      272.24      206.86     34.36 o 
   7   7  10      162.53      220.83     29.13 o 
 -14   8  10      999.70     1003.14     59.91 o 
 -12   8  10       85.41      126.19     37.41 o 
 -10   8  10     7218.00     7608.21     96.41 o 
  -8   8  10      362.34      258.99     44.11 o 
  -6   8  10     7937.32     8193.80    151.98 o 
  -4   8  10     1259.01     1476.73    120.66 o 
  -2   8  10       59.56       83.91     38.14 o 
   0   8  10     2877.10     2879.08     84.89 o 
   2   8  10      155.34      163.58     33.47 o 
   4   8  10     4089.86     4016.62    144.89 o 
   6   8  10     1928.60     1848.21     83.77 o 
 -13   9  10       14.51       69.96     40.45 o 
 -11   9  10        2.56       56.11     34.68 o 
  -9   9  10      149.91      177.38     40.12 o 
  -7   9  10     4640.75     5211.37    179.29 o 
  -5   9  10      451.98      444.97     47.74 o 
  -3   9  10     2404.78     2511.59    203.14 o 
  -1   9  10     3119.32     3198.36    176.45 o 
   1   9  10       22.32       29.61     41.71 o 
   3   9  10      343.39      348.70     49.26 o 
   5   9  10       42.30        8.08     37.88 o 
 -10  10  10     1565.42     1373.06    137.86 o 
  -8  10  10      797.03      777.70     68.68 o 
  -6  10  10      482.33      503.04     53.92 o 
  -4  10  10     2160.07     2258.79    137.22 o 
  -2  10  10      576.76      491.94     43.54 o 
   0  10  10     2115.32     2032.95     87.44 o 
   2  10  10     1273.32     1064.69     65.63 o 
  -7  11  10     2157.22     2220.51     52.22 o 
  -5  11  10      112.08       82.51     85.11 o 
  -3  11  10      536.23      629.02     84.72 o 
 -19   1  11     1919.22     1864.24     61.27 o 
 -17   1  11      965.56      931.85     66.01 o 
 -15   1  11     3913.11     3793.09     74.81 o 
 -13   1  11     2824.40     2997.03     56.54 o 
 -11   1  11     5447.49     5822.81     77.79 o 
  -9   1  11    11400.91    12446.32    134.40 o 
  -7   1  11       97.00      164.09     54.28 o 
  -5   1  11     2307.37     2682.86     67.26 o 
  -3   1  11     1102.83     1204.95     42.92 o 
  -1   1  11      640.86      762.21     36.68 o 
   1   1  11    10866.91    11071.12    195.34 o 
   3   1  11     1699.66     1709.15     33.25 o 
   5   1  11     3493.21     3410.20     75.46 o 
   7   1  11     1940.24     2058.63     45.09 o 
   9   1  11      118.07      125.01     26.05 o 
 -20   2  11      352.10      237.07     37.41 o 
 -18   2  11       31.82       42.37     31.27 o 
 -16   2  11      201.36      199.92     28.48 o 
 -14   2  11       39.75       28.78     34.12 o 
 -12   2  11     6909.19     7239.17    185.93 o 
 -10   2  11      329.78      416.50     35.28 o 
  -8   2  11     4882.67     5103.16     88.78 o 
  -6   2  11     1879.78     1988.05     40.24 o 
  -4   2  11      415.17      499.27     70.27 o 
  -2   2  11      312.56      407.29     44.70 o 
   0   2  11        9.01       35.58     39.41 o 
   2   2  11     2036.72     1986.43     30.83 o 
   4   2  11      178.36      272.77     28.73 o 
   6   2  11       80.07      137.75     33.45 o 
   8   2  11      126.04      118.72     26.20 o 
  10   2  11       11.18       75.40     28.44 o 
 -19   3  11     2925.63     2710.15     64.12 o 
 -17   3  11      512.10      440.99     32.86 o 
 -15   3  11      818.49      753.38     44.21 o 
 -13   3  11     8065.18     8391.76    244.20 o 
 -11   3  11      283.00      308.30     39.23 o 
  -9   3  11     6281.34     6883.04    207.73 o 
  -7   3  11     3776.43     3977.81    168.62 o 
  -5   3  11      332.66      344.38     37.25 o 
  -3   3  11    14097.30    14617.82    420.76 o 
  -1   3  11      113.00      116.41     33.21 o 
   1   3  11     7438.99     7663.59    147.91 o 
   3   3  11      618.23      650.22     31.12 o 
   5   3  11     2195.73     2042.62     33.18 o 
   7   3  11     2035.34     2107.73     37.20 o 
   9   3  11      634.92      503.85     57.20 o 
 -18   4  11     1174.49     1057.67     56.24 o 
 -16   4  11       49.37      103.67     43.60 o 
 -14   4  11      161.81      228.68     52.62 o 
 -12   4  11     5573.46     5868.39    150.96 o 
 -10   4  11      425.40      484.79     40.21 o 
  -8   4  11      353.59      391.16     50.68 o 
  -6   4  11      191.13      351.02     83.78 o 
  -4   4  11        3.54       20.81     43.15 o 
  -2   4  11       10.98       70.69     34.60 o 
   0   4  11     1233.02     1176.83     37.72 o 
   2   4  11      651.30      619.40     27.70 o 
   4   4  11      354.91      397.62     27.60 o 
   6   4  11     1588.74     1580.11     49.79 o 
   8   4  11      171.75      244.80     49.52 o 
 -17   5  11     4370.93     4563.02    114.39 o 
 -15   5  11      644.06      713.19     34.44 o 
 -13   5  11     1705.52     1695.56     52.80 o 
 -11   5  11       73.17      173.96     44.28 o 
  -9   5  11     3809.80     4214.45    124.39 o 
  -7   5  11     5874.13     6371.19    243.36 o 
  -5   5  11     3961.47     4156.78    163.39 o 
  -3   5  11    13838.17    14445.83    762.62 o 
  -1   5  11      321.81      389.36     35.01 o 
   1   5  11    15633.17    15750.12    516.20 o 
   3   5  11      454.72      495.35     31.26 o 
   5   5  11     6179.06     6216.11    173.75 o 
   7   5  11     1221.83     1142.85     35.12 o 
   9   5  11      611.63      455.32     87.08 o 
 -16   6  11        1.26       70.17     30.07 o 
 -14   6  11       12.93       37.76     34.18 o 
 -12   6  11      591.94      598.32     35.02 o 
 -10   6  11       22.45       12.61     43.99 o 
  -8   6  11     1326.67     1610.12     62.25 o 
  -6   6  11      367.32      329.21     50.65 o 
  -4   6  11      939.16     1175.31     55.99 o 
  -2   6  11     1325.10     1337.94     42.92 o 
   0   6  11      683.49      692.24     35.04 o 
   2   6  11      520.76      606.88     40.43 o 
   4   6  11      726.30      741.00     31.36 o 
   6   6  11      515.01      466.37     28.21 o 
   8   6  11      504.88      451.61     34.41 o 
 -15   7  11       42.01       63.05     36.45 o 
 -13   7  11     8485.95     8671.92    258.51 o 
 -11   7  11     1233.15     1356.75     55.74 o 
  -9   7  11     1616.25     1753.71     42.44 o 
  -7   7  11     7951.25     8727.25     61.56 o 
  -5   7  11       62.66      152.75     48.80 o 
  -3   7  11    24271.93    25138.16    839.30 o 
  -1   7  11      169.52      129.37     43.44 o 
   1   7  11     3322.49     3415.33    131.34 o 
   3   7  11      177.72      163.37     45.25 o 
   5   7  11      435.01      363.52     41.35 o 
   7   7  11     1592.66     1179.41     81.22 o 
 -14   8  11       15.72       68.79     35.45 o 
 -12   8  11     1356.35     1366.51     83.29 o 
 -10   8  11     2394.05     2624.65     46.60 o 
  -8   8  11     4814.54     5235.39    110.26 o 
  -6   8  11     5870.53     5913.43     50.38 o 
  -4   8  11      133.01       89.59     48.17 o 
  -2   8  11       32.88       12.80     39.47 o 
   0   8  11     1117.20     1272.92     86.46 o 
   2   8  11     1291.73     1258.60     73.24 o 
   4   8  11      394.99      346.09     64.91 o 
 -13   9  11      259.62      216.38     38.87 o 
 -11   9  11      745.53      781.60    125.12 o 
  -9   9  11     2381.85     2373.89     43.27 o 
  -7   9  11      485.79      513.33     40.64 o 
  -5   9  11     3540.64     3851.65     60.14 o 
  -3   9  11     1863.96     2038.55    137.41 o 
  -1   9  11      526.83      582.89     55.44 o 
   1   9  11     6130.56     5752.77     66.46 o 
   3   9  11       44.34       45.84     34.08 o 
 -10  10  11       12.55      -48.82     48.82 o 
  -8  10  11       57.02       87.99     65.43 o 
  -6  10  11     1815.43     1502.60    266.82 o 
  -4  10  11      199.48      172.29     43.58 o 
  -2  10  11     1429.60     1319.00    110.57 o 
   0  10  11      208.41      149.32     36.17 o 
 -20   0  12     1178.59      984.49     62.58 o 
 -18   0  12     3087.40     3108.26    114.16 o 
 -16   0  12     1465.21     1496.66     60.88 o 
 -14   0  12      155.56      235.45     42.58 o 
 -12   0  12      965.13      988.65     60.61 o 
 -10   0  12       96.75      166.72     52.36 o 
  -8   0  12    32639.89    33992.37    143.43 o 
  -6   0  12      152.93      147.66     47.70 o 
  -4   0  12    38960.78    40419.88   1270.51 o 
  -2   0  12      213.64      243.28     42.85 o 
   0   0  12      636.92      670.95     59.01 o 
   2   0  12     7839.74     7758.42     82.53 o 
   4   0  12       79.34      149.64     41.10 o 
   6   0  12    13290.67    13413.96    108.51 o 
   8   0  12     2176.89     2328.07    156.61 o 
 -19   1  12      219.25      258.33     40.04 o 
 -17   1  12      760.53      779.94     60.64 o 
 -15   1  12      244.74      293.20     30.06 o 
 -13   1  12      314.56      365.35     29.45 o 
 -11   1  12      351.75      468.26     34.57 o 
  -9   1  12     1270.58     1345.01     36.60 o 
  -7   1  12     6199.42     6710.38     77.20 o 
  -5   1  12       46.28       57.34     32.83 o 
  -3   1  12      979.29      984.32     34.33 o 
  -1   1  12     1525.63     1647.52     41.27 o 
   1   1  12     5891.81     6092.45     82.69 o 
   3   1  12     1222.25     1226.21     41.26 o 
   5   1  12        0.77       90.89     35.23 o 
   7   1  12      182.43      151.73     26.03 o 
   9   1  12      530.40      460.63     26.93 o 
 -20   2  12       33.00      -69.44     69.44 o 
 -18   2  12     5496.08     5234.90    108.90 o 
 -16   2  12     2487.37     2384.41     57.68 o 
 -14   2  12       58.58       67.92     28.98 o 
 -12   2  12    18789.29    19677.01    467.90 o 
 -10   2  12     1224.61     1294.76     34.19 o 
  -8   2  12    20533.67    21362.33    393.52 o 
  -6   2  12     4987.49     5143.99    112.51 o 
  -4   2  12     7459.54     7771.53    147.98 o 
  -2   2  12    10488.66    10844.01    212.54 o 
   0   2  12      418.10      481.48     38.60 o 
   2   2  12     1691.65     1819.19     37.19 o 
   4   2  12     2710.93     2806.52     48.08 o 
   6   2  12     2305.12     2276.73     31.40 o 
   8   2  12     3847.95     3955.92     75.27 o 
 -19   3  12     1379.23     1204.57     52.29 o 
 -17   3  12     2375.08     2403.93     33.17 o 
 -15   3  12     1280.44     1252.16     40.08 o 
 -13   3  12     4750.95     5009.61     73.19 o 
 -11   3  12      530.13      618.93     45.99 o 
  -9   3  12        2.47      -13.36     35.09 o 
  -7   3  12      169.01      211.67     42.21 o 
  -5   3  12     3772.51     3913.34    144.19 o 
  -3   3  12      126.81      255.03     36.21 o 
  -1   3  12      274.97      318.36     33.33 o 
   1   3  12     3947.25     3899.43    104.75 o 
   3   3  12       54.00       78.59     34.78 o 
   5   3  12       66.92       64.50     26.45 o 
   7   3  12     2141.68     2202.69     51.77 o 
   9   3  12       50.63      -48.16     48.16 o 
 -18   4  12      643.36      540.17     34.16 o 
 -16   4  12      863.19      877.53     40.16 o 
 -14   4  12     1900.60     1880.95     49.76 o 
 -12   4  12     2721.50     2768.58     78.58 o 
 -10   4  12     1413.83     1462.33     66.97 o 
  -8   4  12     6183.93     6785.29    185.54 o 
  -6   4  12      115.98      126.79     38.65 o 
  -4   4  12     2794.60     2755.42     61.43 o 
  -2   4  12     3537.49     3586.68     84.88 o 
   0   4  12     1239.98     1290.88     43.29 o 
   2   4  12    10440.10    10034.39    285.24 o 
   4   4  12      380.29      464.69     27.24 o 
   6   4  12      904.97      951.50     54.53 o 
   8   4  12     1772.67     1794.51     52.66 o 
 -17   5  12       70.79       56.61     34.06 o 
 -15   5  12        5.19      -19.81     70.81 o 
 -13   5  12      949.88      934.00     37.95 o 
 -11   5  12      231.83      353.20     37.26 o 
  -9   5  12      459.12      539.05     73.79 o 
  -7   5  12     2056.44     2155.44     67.04 o 
  -5   5  12      720.13      814.11     46.44 o 
  -3   5  12     1200.69     1280.83     89.04 o 
  -1   5  12     1067.25     1044.86     31.08 o 
   1   5  12     4001.70     3961.18    108.23 o 
   3   5  12      193.04      208.93     55.44 o 
   5   5  12       97.31      108.43     40.09 o 
   7   5  12      151.94      141.90     35.29 o 
 -16   6  12     1306.49     1276.71     87.34 o 
 -14   6  12      949.66      997.81     35.31 o 
 -12   6  12    11164.80    11452.22    280.95 o 
 -10   6  12      235.55      282.31     36.92 o 
  -8   6  12     1105.66     1084.55     53.49 o 
  -6   6  12     1462.58     1510.07    121.97 o 
  -4   6  12     1134.94     1240.79     47.77 o 
  -2   6  12    12563.13    12431.43    427.53 o 
   0   6  12     1036.07     1057.72     52.68 o 
   2   6  12     3700.53     3683.95     90.15 o 
   4   6  12     3096.41     3192.43     72.73 o 
   6   6  12      663.71      593.77     50.14 o 
 -15   7  12      515.84      525.75     54.73 o 
 -13   7  12        9.07       68.59     42.91 o 
 -11   7  12        1.51       47.79     37.54 o 
  -9   7  12      904.61     1063.90     44.75 o 
  -7   7  12     1345.14     1308.34     78.20 o 
  -5   7  12      520.71      727.46     49.71 o 
  -3   7  12        3.07      -39.21     39.21 o 
  -1   7  12       19.07       90.32     40.00 o 
   1   7  12     1849.17     1839.85     64.05 o 
   3   7  12      507.95      438.49     78.64 o 
   5   7  12      431.21      347.71     28.82 o 
 -14   8  12     1139.02      875.35     98.91 o 
 -12   8  12     3365.41     3430.92    103.40 o 
 -10   8  12      512.81      523.13     40.16 o 
  -8   8  12     1795.58     1885.86     45.32 o 
  -6   8  12       77.56       80.81     51.13 o 
  -4   8  12      457.81      398.59     88.81 o 
  -2   8  12     2895.51     2786.16    123.35 o 
   0   8  12     1149.07     1024.65     47.49 o 
   2   8  12     3502.57     3578.63     64.54 o 
   4   8  12      791.05      734.29     67.28 o 
 -11   9  12      302.32      221.40     43.86 o 
  -9   9  12      255.00      252.26     44.34 o 
  -7   9  12     1032.59      978.96     70.19 o 
  -5   9  12        1.70      145.92     45.29 o 
  -3   9  12       19.22       45.63     65.93 o 
  -1   9  12      201.16      214.26     44.73 o 
   1   9  12     2544.40     2502.91     68.78 o 
  -8  10  12     2777.42     2190.35    240.81 o 
  -6  10  12      222.74      176.48     42.10 o 
  -4  10  12     1624.95     1282.29    180.35 o 
  -2  10  12      438.97      533.86    143.55 o 
 -19   1  13      138.92      108.24     33.13 o 
 -17   1  13     4861.95     4943.27    112.39 o 
 -15   1  13     5029.09     4977.48     89.02 o 
 -13   1  13      180.34      161.27     31.24 o 
 -11   1  13     5170.29     5393.22     64.70 o 
  -9   1  13     1962.52     2141.70     42.14 o 
  -7   1  13     6045.43     6505.55    159.44 o 
  -5   1  13     4400.95     4520.38     75.18 o 
  -3   1  13     1028.06     1036.01     36.66 o 
  -1   1  13    12262.63    12812.89    244.17 o 
   1   1  13     1056.35     1011.97     50.24 o 
   3   1  13     7120.60     7186.89     48.51 o 
   5   1  13      429.18      465.73     41.43 o 
   7   1  13     2266.00     2098.00     93.78 o 
 -18   2  13     1981.26     1923.84     73.24 o 
 -16   2  13      265.67      286.78     30.07 o 
 -14   2  13      657.41      629.89     40.64 o 
 -12   2  13       29.89      110.35     28.37 o 
 -10   2  13     1527.58     1638.99     35.84 o 
  -8   2  13     1060.98     1258.00     48.79 o 
  -6   2  13      105.38      219.74     51.19 o 
  -4   2  13     5305.57     5444.54    117.63 o 
  -2   2  13       14.13       84.96     31.23 o 
   0   2  13     1235.78     1338.16     47.67 o 
   2   2  13      109.28      149.57     29.74 o 
   4   2  13        0.09       75.23     27.84 o 
   6   2  13       76.38       85.05     36.73 o 
   8   2  13       89.07       54.68     29.01 o 
 -19   3  13       92.21       85.78     33.62 o 
 -17   3  13     4536.06     4646.82    113.29 o 
 -15   3  13     1065.43     1066.31     35.66 o 
 -13   3  13     1069.94     1236.09     35.18 o 
 -11   3  13     8523.69     8898.06    195.83 o 
  -9   3  13       91.63       79.81     36.67 o 
  -7   3  13     5410.09     5693.46    200.53 o 
  -5   3  13     4020.70     4227.75    133.17 o 
  -3   3  13      668.41      727.85     35.58 o 
  -1   3  13    11700.51    12073.93    332.91 o 
   1   3  13       74.99       33.63     39.86 o 
   3   3  13     4640.30     4526.67     57.94 o 
   5   3  13      694.89      656.50     27.01 o 
   7   3  13      995.14      863.64     53.98 o 
 -18   4  13     2086.34     2033.78     92.64 o 
 -16   4  13      332.57      330.11     33.09 o 
 -14   4  13     2739.02     2867.44     75.77 o 
 -12   4  13      485.26      560.22     32.48 o 
 -10   4  13     2880.29     3078.37    104.78 o 
  -8   4  13     1765.99     1816.32     77.71 o 
  -6   4  13     3825.96     3950.32     84.00 o 
  -4   4  13     7508.21     7691.08    233.50 o 
  -2   4  13       14.09       30.72     34.55 o 
   0   4  13       56.16       85.94     31.50 o 
   2   4  13       68.02      120.37     28.34 o 
   4   4  13      716.67      732.17     33.67 o 
   6   4  13       81.93       57.29     39.84 o 
 -17   5  13      918.54      804.30     68.44 o 
 -15   5  13      373.89      467.50     49.83 o 
 -13   5  13     5236.73     5376.84    138.58 o 
 -11   5  13      532.45      595.18     77.74 o 
  -9   5  13     6403.34     6818.10    188.60 o 
  -7   5  13     3353.95     3546.21    169.54 o 
  -5   5  13       65.21       95.35     40.33 o 
  -3   5  13     1811.81     1910.50    108.26 o 
  -1   5  13      578.89      583.80     32.62 o 
   1   5  13     1195.49     1102.30     62.55 o 
   3   5  13     5520.76     5267.92    196.22 o 
   5   5  13      416.24      458.70     49.13 o 
 -16   6  13      322.85      256.82     32.92 o 
 -14   6  13       96.22       89.00     53.17 o 
 -12   6  13       21.63      -79.60     82.57 o 
 -10   6  13      586.08      688.88     56.35 o 
  -8   6  13        7.43       78.53     43.05 o 
  -6   6  13      755.87      788.32     56.21 o 
  -4   6  13      411.20      415.78     48.71 o 
  -2   6  13       15.06       37.11     72.88 o 
   0   6  13     1703.11     1766.35     72.02 o 
   2   6  13       14.08       33.04     38.29 o 
   4   6  13      106.47       73.71     29.69 o 
 -15   7  13       54.10       99.59     30.99 o 
 -13   7  13     2944.51     3020.01    195.45 o 
 -11   7  13     6364.12     6672.45    148.11 o 
  -9   7  13     2309.52     2555.59     59.85 o 
  -7   7  13     3652.89     4099.95     72.20 o 
  -5   7  13     1844.84     2021.86    222.83 o 
  -3   7  13      283.11      286.09    107.40 o 
  -1   7  13     3997.89     3962.77    159.22 o 
   1   7  13      896.22      851.49     45.76 o 
   3   7  13     1899.28     1744.05     90.50 o 
 -14   8  13      651.61      429.52     89.35 o 
 -12   8  13      108.94       68.97     48.62 o 
 -10   8  13      778.11      711.62     53.93 o 
  -8   8  13      111.48      175.89     48.46 o 
  -6   8  13      567.23      532.16     58.46 o 
  -4   8  13        3.54      -48.31     48.31 o 
  -2   8  13        6.54        3.02     35.80 o 
   0   8  13      292.53      329.11     32.15 o 
   2   8  13      974.44      815.61     52.63 o 
 -11   9  13      187.97      180.90     48.78 o 
  -9   9  13     1493.66     1506.75    154.84 o 
  -7   9  13     2236.03     2162.01    284.38 o 
  -5   9  13       78.11       42.67     61.70 o 
  -3   9  13     1828.06     1527.32     56.79 o 
  -1   9  13      234.65      209.42     58.60 o 
 -18   0  14     1354.54     1188.86     69.12 o 
 -16   0  14      157.81      111.57     55.33 o 
 -14   0  14     3090.90     3249.84     44.88 o 
 -12   0  14     3155.92     3144.15     64.85 o 
 -10   0  14     6673.62     6962.95    114.11 o 
  -8   0  14     1825.97     1927.47     85.39 o 
  -6   0  14     2540.50     2625.44     99.02 o 
  -4   0  14       85.97      219.18     55.66 o 
  -2   0  14      631.46      632.02     50.70 o 
   0   0  14     8029.09     7983.12    158.33 o 
   2   0  14     1196.92     1284.26     66.17 o 
   4   0  14     8809.72     8961.51    134.44 o 
   6   0  14       43.94      115.31     47.19 o 
 -19   1  14       16.24       84.50     31.68 o 
 -17   1  14      221.51      265.81     38.21 o 
 -15   1  14     1327.13     1288.20     31.22 o 
 -13   1  14      767.24      762.38     32.93 o 
 -11   1  14     1565.50     1662.41     34.88 o 
  -9   1  14      367.64      371.13     32.95 o 
  -7   1  14       44.45       84.64     32.57 o 
  -5   1  14      127.45      149.07     32.61 o 
  -3   1  14      294.80      287.96     30.99 o 
  -1   1  14       16.93       39.58     31.99 o 
   1   1  14     1594.21     1635.01     40.80 o 
   3   1  14      148.94      102.12     29.73 o 
   5   1  14       32.45      133.17     29.73 o 
   7   1  14       58.51       12.95     93.78 o 
 -18   2  14      143.67      120.49     31.58 o 
 -16   2  14     3371.43     3451.12    111.55 o 
 -14   2  14     4517.24     4568.31     72.87 o 
 -12   2  14      690.12      758.62     31.27 o 
 -10   2  14    22717.80    23217.95    418.35 o 
  -8   2  14      246.95      383.30     60.25 o 
  -6   2  14     6734.43     6822.71    135.03 o 
  -4   2  14     4415.30     4614.70     83.93 o 
  -2   2  14      245.03      318.59     37.68 o 
   0   2  14    16156.05    16161.88    339.60 o 
   2   2  14      778.57      825.23     36.61 o 
   4   2  14     3484.90     3632.70     80.67 o 
   6   2  14     3033.31     3073.12    121.28 o 
 -17   3  14      304.99      355.27     34.90 o 
 -15   3  14      431.70      425.51     32.30 o 
 -13   3  14      817.30      849.93     34.85 o 
 -11   3  14      670.25      741.49     47.11 o 
  -9   3  14     1375.87     1523.74     41.96 o 
  -7   3  14     1050.48     1114.50     43.45 o 
  -5   3  14    11835.38    11946.49    279.10 o 
  -3   3  14       53.80       62.92     28.60 o 
  -1   3  14        2.09        2.72     40.09 o 
   1   3  14      679.08      650.81     32.55 o 
   3   3  14     3654.93     3691.52     79.93 o 
   5   3  14     2203.37     2040.22     80.70 o 
 -18   4  14      623.70      485.73     48.75 o 
 -16   4  14     1624.77     1418.82     35.49 o 
 -14   4  14      576.26      589.27     36.28 o 
 -12   4  14      610.63      604.45     35.10 o 
 -10   4  14     1581.30     1563.82     52.62 o 
  -8   4  14      307.06      426.81     59.90 o 
  -6   4  14     9406.54     9121.66    235.56 o 
  -4   4  14      110.59      106.05     30.06 o 
  -2   4  14     7129.51     7100.03    146.80 o 
   0   4  14       68.14       94.70     31.37 o 
   2   4  14      664.36      634.18     45.51 o 
   4   4  14     2235.03     2100.02     45.24 o 
 -17   5  14       67.04       72.39     31.51 o 
 -15   5  14      244.88      262.04     32.53 o 
 -13   5  14        0.85       50.26     43.42 o 
 -11   5  14      679.26      688.09     41.93 o 
  -9   5  14      241.17      265.48     36.13 o 
  -7   5  14       19.10       16.28     44.20 o 
  -5   5  14      178.28      215.52     39.28 o 
  -3   5  14       29.08      122.14     33.40 o 
  -1   5  14       59.41       63.13     31.84 o 
   1   5  14      847.77      896.25     39.76 o 
   3   5  14      328.68      332.71     29.40 o 
   5   5  14       18.26      104.58     95.22 o 
 -16   6  14     4247.70     3441.30    155.24 o 
 -14   6  14      520.34      529.19     41.01 o 
 -12   6  14       90.98      120.49     40.11 o 
 -10   6  14     4231.63     4339.92    135.40 o 
  -8   6  14      390.11      538.46     68.18 o 
  -6   6  14    11441.32    11711.63    360.79 o 
  -4   6  14     1195.57     1223.89     77.33 o 
  -2   6  14     4272.70     4454.83    110.98 o 
   0   6  14      257.45      177.69     56.93 o 
   2   6  14      169.26      133.37     59.73 o 
 -13   7  14     1214.92     1200.17     91.52 o 
 -11   7  14      786.19      579.92     44.28 o 
  -9   7  14       54.44       64.52     43.06 o 
  -7   7  14      127.63       18.09     47.99 o 
  -5   7  14       23.99      -21.34     51.04 o 
  -3   7  14      574.64      577.18     39.39 o 
  -1   7  14       40.12       19.41     51.93 o 
   1   7  14       14.74       54.88     35.69 o 
 -12   8  14      174.49      195.12     38.84 o 
 -10   8  14      935.32      907.07    113.85 o 
  -8   8  14      100.68       95.00     39.51 o 
  -6   8  14     5177.24     5446.92    338.14 o 
  -4   8  14      190.79      146.71     85.91 o 
  -2   8  14     3326.82     3169.90    107.41 o 
   0   8  14      136.48      124.65     34.24 o 
  -9   9  14      514.47      411.35     94.38 o 
  -7   9  14       19.86       69.52     43.16 o 
  -5   9  14      892.45      749.99     82.51 o 
 -17   1  15       77.99       50.98     40.57 o 
 -15   1  15     1228.26     1216.31     45.79 o 
 -13   1  15      112.07       46.75     31.23 o 
 -11   1  15     6555.70     6599.51     91.66 o 
  -9   1  15     1927.50     1965.97     57.49 o 
  -7   1  15     4551.29     4731.59    122.86 o 
  -5   1  15     1131.06     1243.93     30.11 o 
  -3   1  15      373.91      397.49     33.95 o 
  -1   1  15      295.01      358.54     33.40 o 
   1   1  15     2020.87     1955.92     47.33 o 
   3   1  15      399.34      403.46     64.45 o 
   5   1  15     2680.00     2453.67     85.87 o 
 -18   2  15      128.48      100.36     31.33 o 
 -16   2  15     1767.66     1760.11     47.40 o 
 -14   2  15      271.39      278.66     31.54 o 
 -12   2  15      406.02      458.07     33.07 o 
 -10   2  15     1411.55     1482.15     35.12 o 
  -8   2  15     2102.44     2132.89     60.69 o 
  -6   2  15      221.71      253.45     28.86 o 
  -4   2  15      809.91      803.76     32.32 o 
  -2   2  15     1289.76     1302.46     34.61 o 
   0   2  15      211.76      126.81     31.70 o 
   2   2  15       54.54       41.95     32.69 o 
   4   2  15      353.80      340.55     60.97 o 
 -17   3  15      164.48      128.40     35.81 o 
 -15   3  15     3784.86     3897.81     82.08 o 
 -13   3  15      772.20      844.10     59.22 o 
 -11   3  15      794.58      850.81     48.28 o 
  -9   3  15     6019.68     6210.49    153.33 o 
  -7   3  15       92.94      161.94     33.53 o 
  -5   3  15     4542.02     4536.00     95.91 o 
  -3   3  15     2330.62     2296.86     59.41 o 
  -1   3  15      456.59      482.70     28.11 o 
   1   3  15     4601.82     4583.93    126.58 o 
   3   3  15       62.06       65.48     46.93 o 
 -16   4  15     1023.03      865.53     94.58 o 
 -14   4  15       49.26       53.20     30.54 o 
 -12   4  15      196.21      206.92     33.64 o 
 -10   4  15      441.89      476.76     35.80 o 
  -8   4  15     1005.38     1263.98    108.64 o 
  -6   4  15       31.10       46.81     34.87 o 
  -4   4  15        4.48       -6.76     29.37 o 
  -2   4  15      198.20      200.07     37.97 o 
   0   4  15       94.99      103.90     32.56 o 
   2   4  15      227.69      256.91     31.86 o 
   4   4  15      640.36      535.74     31.54 o 
 -15   5  15     3156.54     2978.47     65.57 o 
 -13   5  15     2182.90     2324.05     64.19 o 
 -11   5  15       48.59      150.43     52.59 o 
  -9   5  15     2436.09     2486.25     64.55 o 
  -7   5  15       67.41       56.23     42.86 o 
  -5   5  15     5971.28     5633.84    223.51 o 
  -3   5  15      670.90      639.88     36.05 o 
  -1   5  15     2198.57     2106.30    102.06 o 
   1   5  15     2057.81     2072.63     72.99 o 
   3   5  15       51.59       35.96     33.42 o 
 -14   6  15       97.83       31.33     32.35 o 
 -12   6  15       16.78       -6.08     36.28 o 
 -10   6  15       77.82       98.65     35.05 o 
  -8   6  15      843.78      888.32     57.41 o 
  -6   6  15        0.83      -27.99     49.89 o 
  -4   6  15      575.73      527.47     65.43 o 
  -2   6  15       46.69      141.31     43.81 o 
   0   6  15       62.93       -9.23     43.02 o 
   2   6  15      976.38      513.41    113.57 o 
 -13   7  15     2439.94     2006.71    137.76 o 
 -11   7  15      276.91      428.67     84.95 o 
  -9   7  15     6592.40     6650.35    158.52 o 
  -7   7  15     1380.88     1467.01     57.84 o 
  -5   7  15     5139.78     4913.18    135.00 o 
  -3   7  15     3822.73     3622.70    291.85 o 
  -1   7  15      411.29      390.63     54.06 o 
 -10   8  15     1243.10      931.09     45.15 o 
  -8   8  15      436.89      365.06     48.96 o 
  -6   8  15     1273.56     1133.82     61.10 o 
  -4   8  15     1335.95     1183.82     56.48 o 
 -18   0  16     4863.82     3874.10    237.58 o 
 -16   0  16     1312.95     1342.67     45.65 o 
 -14   0  16     3625.15     3768.76    142.83 o 
 -12   0  16      172.39      177.94     43.24 o 
 -10   0  16     1714.68     1681.91     39.01 o 
  -8   0  16     1070.08     1046.44     43.59 o 
  -6   0  16     2513.11     2508.49    102.56 o 
  -4   0  16    11517.08    11405.78    267.26 o 
  -2   0  16       70.58       -2.15     44.13 o 
   0   0  16     8626.00     8658.54    140.63 o 
   2   0  16      256.60      227.50     42.28 o 
 -17   1  16        2.40       52.01     52.59 o 
 -15   1  16       36.29      109.44     37.48 o 
 -13   1  16       80.96      121.17     33.63 o 
 -11   1  16     1125.78     1188.15     34.82 o 
  -9   1  16       95.15      130.48     31.41 o 
  -7   1  16      640.76      591.02     33.89 o 
  -5   1  16     1057.17     1060.95     28.88 o 
  -3   1  16     2340.77     2483.80     34.22 o 
  -1   1  16      468.76      461.00     34.19 o 
   1   1  16       18.68       39.86     34.81 o 
   3   1  16      269.33      224.29     39.28 o 
 -16   2  16      337.09      315.37     34.92 o 
 -14   2  16     6058.20     5858.02    171.30 o 
 -12   2  16      840.05      772.07     34.79 o 
 -10   2  16       55.38      106.85     31.73 o 
  -8   2  16     8271.64     8246.56    220.78 o 
  -6   2  16      249.36      265.77     29.91 o 
  -4   2  16    10180.42    10211.23    153.28 o 
  -2   2  16     2286.02     2247.71     43.86 o 
   0   2  16     1354.88     1349.11     31.59 o 
   2   2  16     1667.01     1530.72     70.54 o 
 -17   3  16      479.96      356.33     35.66 o 
 -15   3  16      665.94      646.08     31.11 o 
 -13   3  16     1329.59     1349.16    103.72 o 
 -11   3  16      811.90      847.87     38.80 o 
  -9   3  16     3358.74     3479.79     74.71 o 
  -7   3  16       83.25      109.83     29.77 o 
  -5   3  16       57.44       68.56     27.19 o 
  -3   3  16      500.64      532.90     32.43 o 
  -1   3  16       48.05       49.36     31.09 o 
   1   3  16       72.42       92.88     34.15 o 
 -16   4  16     1252.62     1097.20     34.28 o 
 -14   4  16      450.49      406.33     53.71 o 
 -12   4  16     2181.80     2086.17     50.53 o 
 -10   4  16     1131.43     1087.38     35.04 o 
  -8   4  16     3757.25     3693.51    152.87 o 
  -6   4  16      309.93      381.14     31.59 o 
  -4   4  16     2754.90     2736.76     89.33 o 
  -2   4  16       60.68       57.14     32.02 o 
   0   4  16     1603.68     1537.11     58.15 o 
   2   4  16     2000.38     1720.55     81.51 o 
 -15   5  16       17.20       69.20     50.68 o 
 -13   5  16        4.07       -4.17     34.10 o 
 -11   5  16      146.82      139.27     34.21 o 
  -9   5  16      356.80      350.96     46.07 o 
  -7   5  16      527.77      517.17     43.45 o 
  -5   5  16      229.38      246.23     33.34 o 
  -3   5  16     1138.40     1027.18     58.84 o 
  -1   5  16        0.75       23.44     39.54 o 
   1   5  16      142.45      125.27     36.48 o 
 -12   6  16     3219.78     2845.94    102.83 o 
 -10   6  16       89.28      133.15     43.13 o 
  -8   6  16     8487.30     8672.03    138.94 o 
  -6   6  16      452.56      461.96     37.59 o 
  -4   6  16     1207.93      998.94     44.85 o 
  -2   6  16      838.82      750.20     54.23 o 
 -11   7  16      617.22      392.57     75.09 o 
  -9   7  16        4.68      -39.42     39.42 o 
  -7   7  16       53.68      -28.52     47.95 o 
  -5   7  16      637.29      585.15     45.01 o 
  -3   7  16     1080.67      806.94     84.82 o 
 -15   1  17       58.88       56.14     29.29 o 
 -13   1  17     6108.82     6187.81    146.48 o 
 -11   1  17     1044.89     1047.64     34.25 o 
  -9   1  17      143.26      213.78     33.33 o 
  -7   1  17     4105.05     4014.04     86.99 o 
  -5   1  17      454.00      523.07     32.15 o 
  -3   1  17     6213.58     5918.27    102.00 o 
  -1   1  17      648.52      638.27     38.54 o 
   1   1  17     1074.17      982.48     78.71 o 
 -16   2  17        0.89       -7.58     47.04 o 
 -14   2  17     2043.25     1932.69     98.13 o 
 -12   2  17      334.08      338.80     29.28 o 
 -10   2  17      328.41      408.03     39.47 o 
  -8   2  17     1144.97     1166.41     36.66 o 
  -6   2  17        1.06       30.68     29.63 o 
  -4   2  17       78.94       68.43     52.88 o 
  -2   2  17        9.97       49.42     28.29 o 
   0   2  17      704.22      640.89     33.05 o 
 -15   3  17      229.05      137.83     55.27 o 
 -13   3  17     3780.98     3838.43    186.05 o 
 -11   3  17      553.51      467.47     33.77 o 
  -9   3  17      274.07      288.23     32.14 o 
  -7   3  17     3544.69     3367.94    117.48 o 
  -5   3  17       56.55       82.29     29.77 o 
  -3   3  17     2340.43     2276.35     56.49 o 
  -1   3  17     1244.87     1053.30     95.82 o 
   1   3  17      123.61       88.58    123.41 o 
 -14   4  17     3553.92     3290.72    208.02 o 
 -12   4  17      714.67      647.24     37.26 o 
 -10   4  17     2795.04     2955.25     48.66 o 
  -8   4  17     1598.57     1570.26     46.86 o 
  -6   4  17        5.96       34.10     31.50 o 
  -4   4  17     1230.64     1088.88     71.27 o 
  -2   4  17      130.80      127.06     33.85 o 
   0   4  17     2290.36     1556.54    103.86 o 
 -13   5  17      468.55      456.67     57.31 o 
 -11   5  17      469.03      312.31     35.55 o 
  -9   5  17     5385.33     5069.13    389.98 o 
  -7   5  17      950.87      868.29     57.76 o 
  -5   5  17     3543.49     3576.81    233.49 o 
  -3   5  17      330.45      265.52     33.58 o 
 -10   6  17        8.61       76.33     84.19 o 
  -8   6  17        8.65      102.63     77.59 o 
  -6   6  17       57.16       -3.12     43.03 o 
  -4   6  17       37.21       11.49     76.27 o 
 -14   0  18     2123.74     1924.36     55.58 o 
 -12   0  18      334.07      296.46     37.53 o 
 -10   0  18     6434.64     6517.07     92.05 o 
  -8   0  18     1640.74     1578.13     64.42 o 
  -6   0  18     6486.08     6435.51    134.76 o 
  -4   0  18       70.18       84.97     42.36 o 
  -2   0  18     2281.05     1972.96    261.65 o 
 -15   1  18      512.11      401.12     35.44 o 
 -13   1  18      193.41      171.86     27.81 o 
 -11   1  18      124.33       79.14     27.44 o 
  -9   1  18      431.57      377.19     31.64 o 
  -7   1  18      253.30      233.76     28.56 o 
  -5   1  18       68.27       57.86     28.29 o 
  -3   1  18      511.33      422.46     27.85 o 
  -1   1  18      104.37       68.91     42.09 o 
 -14   2  18      168.19       98.20     35.47 o 
 -12   2  18     2680.59     2436.87     72.84 o 
 -10   2  18     2489.34     2290.07     45.28 o 
  -8   2  18       80.15       98.73     29.94 o 
  -6   2  18     8242.03     7877.71     72.82 o 
  -4   2  18      935.33      760.58     44.81 o 
  -2   2  18     2654.29     2246.43     64.82 o 
 -13   3  18      422.53      369.53     36.29 o 
 -11   3  18      194.04      132.91     26.77 o 
  -9   3  18     1931.59     1937.17     76.43 o 
  -7   3  18       32.48        7.93     39.19 o 
  -5   3  18      435.60      357.09     38.96 o 
  -3   3  18      952.08      736.07     48.68 o 
 -12   4  18     1393.21     1150.58     90.94 o 
 -10   4  18      530.02      459.04     39.62 o 
  -8   4  18     1530.93     1271.47     52.91 o 
  -6   4  18     1077.54      843.89     67.97 o 
  -4   4  18     1041.92      843.80     61.86 o 
  -9   5  18        5.90       82.29     34.06 o 
  -7   5  18      109.06      117.41     35.66 o 
  -5   5  18       20.32       31.18     92.34 o 
 -13   1  19       76.53      129.79     27.81 o 
 -11   1  19      453.82      323.19     40.27 o 
  -9   1  19      949.96      729.83     32.27 o 
  -7   1  19     2313.33     2056.83     60.17 o 
  -5   1  19     1107.41      991.91     53.66 o 
 -12   2  19      854.58      718.89     45.73 o 
 -10   2  19      705.37      503.42     32.71 o 
  -8   2  19      209.94      167.41     35.04 o 
  -6   2  19     1365.91     1136.01     66.35 o 
  -9   3  19      305.48      203.71     34.30 o 
  -7   3  19      250.00      192.09     30.56 o 
                                                 
